# Supplementary material for: Herbicide glufosinate inhibits yeast growth and extends longevity during wine fermentation
Source: Sci Rep. 2017 Sep 29;7:12414. doi: 10.1038/s41598-017-12794-6 (PMC5622092; doi:10.1038/s41598-017-12794-6)
Supplement: Supplementary file 2 — Supplementary Table S1 [file 41598_2017_12794_MOESM2_ESM.xlsx]

## Sheet: Explanation
Supplementary Table S1. Metabolomic data of the control and GA-treated cells during synthetic grape juice fermentation
	OrigScale		Values are normalized in terms of raw area counts.
			For a single day run, this is equivalent to the raw data.
	ProNormImpData		Values for each sample are normalized by Bradford protein concentration.
			Each biochemical in OrigScale is then rescaled to set the median equal to 1.
			Lastly, missing values are imputed with the minimum.
	Pathway Heat Map		This is the heat map associated with the statistical analysis of the data.
			Indicates ratios, p- and q-values for each comparison.
			0.55	Green: indicates significant difference (p≤0.05) between the groups shown, metabolite ratio of < 1.00
			0.76	Light Green: narrowly missed statistical cutoff for significance 0.05<p<0.10, metabolite ratio of < 1.00
			1.71	Red: indicates significant difference (p≤0.05) between the groups shown; metabolite ratio of ≥ 1.00
			1.32	Light Red: narrowly missed statistical cutoff for significance 0.05<p<0.10, metabolite ratio of ≥ 1.00
			1.2	Non-colored text and cell: mean values are not significantly different for that comparison
		* indicates compounds that have not been officially confirmed based on a standard, but we are confident in its identity
		** samples without a protein measure (i.e. the media) are lost by this normalization, as well as any compounds that were only detected in these samples

## Sheet: OrigScale
												SAMPLE NAME	UVAL-00001	UVAL-00002	UVAL-00003	UVAL-00004	UVAL-00005	UVAL-00006	UVAL-00007	UVAL-00008	UVAL-00009	UVAL-00010
												CLIENT IDENTIFIER	A1	A2	A3	A4	A5	B1	B2	B3	B4	B5
												SAMPLE ID	2617169	2617182	2617161	2617174	2617166	2617158	2617170	2617171	2617185	2617186
												PARENT SAMPLE ID	2499619	2499620	2499621	2499622	2499623	2499624	2499625	2499626	2499627	2499628
												BRADFORD PROTEIN	3.333	3.357	2.985	2.477	2.797	3.359	2.369	3.446	3.687	3.415
												GROUP	A	A	A	A	A	B	B	B	B	B
												GROUP ID	WT	WT	WT	WT	WT	WT_GA	WT_GA	WT_GA	WT_GA	WT_GA
												TREATMENT	wild type	wild type	wild type	wild type	wild type	wild type+ glufosinate ammonium	wild type+ glufosinate ammonium	wild type+ glufosinate ammonium	wild type+ glufosinate ammonium	wild type+ glufosinate ammonium
PATHWAY SORTORDER	BIOCHEMICAL	SUPER PATHWAY	SUB PATHWAY	COMP ID	PLATFORM	CHEMICAL ID	RI	MASS	CAS	PUBCHEM	KEGG	Group HMDB	WT	WT	WT	WT	WT	WT_GA	WT_GA	WT_GA	WT_GA	WT_GA
808	1,2-dioleoyl-GPC (18:1/18:1)*	Lipids	Phospholipids	52457	LC/MS Pos Late	100008905	2346	786.601	4235-95-4	10350317			408428		259400	603746	402923				1457297	1425124
825	1,2-dioleoyl-GPE (18:1/18:1)	Lipids	Phospholipids	52609	LC/MS Pos Late	100008906	2485	744.554	4004-05-01	9546757			540370	854722	407480	599370	362426	153051	568345	2120761	894247	804248
832	1,2-dipalmitoleoyl-GPC (16:1/16:1)*	Lipids	Phospholipids	52472	LC/MS Pos Late	100008997	1992	730.538					6482520	8105546	6330172	7.88067e+06	5386549	6302618	14999082	60431472	27285376	16880652
785	1,2-dipalmitoyl-GPC (16:0/16:0)	Lipids	Phospholipids	19130	LC/MS Pos Late	100000657	2365	734.569	63-89-8	452110		HMDB00564	1290792	868966	816475	1251222	794381	1189400	1225272	3582336	2324114	1528922
524	10-heptadecenoate (17:1n7)	Lipids	Free fatty acid	33971	LC/MS Neg	100001278	5555	267.233	29743-97-3	5312435		HMDB60038	87128456	70986200	80338720	82417424	84165432	95458360	124443320	111438440	60507152	84633816
525	10-nonadecenoate (19:1n9)	Lipids	Free fatty acid	33972	LC/MS Neg	100001277	5780	295.264	73033-09-7	5312513		HMDB13622	12478839	7655383	11400855	10556061	10889247	11980297	12497123	11299799	7551899	7387785
595	13-methylmyristate	Lipids	Free fatty acid	38293	LC/MS Neg	100002344	5499	241.217	2485-71-4	151014			5.1543e+06	4827001	5.48656e+06	5.67062e+06	5.74862e+06	8250909	5.59649e+06	5351738	5.10526e+06	4997898
654	15-methylpalmitate	Lipids	Fatty acid ester	38768	LC/MS Neg	100002945	5695	269.249		17903417			30781552	24226596	27831552	26223404	27722180	28497306	29437604	26944130	20134326	20110114
1017	1-methyladenine	Nucleotide	Purine metabolism	1527	LC/MS Pos Early	54	2133	150.077	5142-22-3	78821	C02216	HMDB11599	38449084	48305428	38608304	36473240	41328944	35497744	66579752	86163552	61587056	64958892
204	1-methylhistidine	Amino acid	Glutamate family (alpha-ketoglutarate derived)	30460	LC/MS Pos Early	100001051	2755	170.092	332-80-9	92105	C01152	HMDB00001	7365425	9497832	7395826	7407725	8345127	9758961	14114749	14680935	12557157	13573128
791	1-oleoyl-2-linoleoyl-GPC (18:1/18:2)*	Lipids	Phospholipids	52453	LC/MS Pos Late	100008981	2165	784.585							77440	108489				525405	182739	106126
792	1-oleoyl-2-linoleoyl-GPE (18:1/18:2)*	Lipids	Phospholipids	52687	LC/MS Pos Late	100009078	2270	742.538		9546753		HMDB05349
663	1-oleoylglycerol (18:1)	Lipids	Glycerolipids	21184	LC/MS Neg	100000924	6500	281.249	111-03-5	5283468		HMDB11567	3282882	6.79205e+06	4568871	7012083	16037433	18308036	3410255	5687908	1537063	18962016
698	1-oleoyl-GPC (18:1)	Lipids	Phospholipids	48258	LC/MS Pos Late	100001272	1540	522.355	19420-56-5	16081932		HMDB02815	961867	611188	925198	1.24835e+06	806811	508613	981584	1.90601e+06	1411621	1.22939e+06
699	1-oleoyl-GPE (18:1)	Lipids	Phospholipids	35628	LC/MS Pos Late	100001569	1554	480.308	89576-29-4	9547071		HMDB11506	1.03142e+06	970770	949453	1154891	921390	368132	1.07917e+06	3032039	1.52155e+06	1.64915e+06
700	1-oleoyl-GPI (18:1)*	Lipids	Phospholipids	36602	LC/MS Neg	100001777	5599	597.305					1657715	4196198	1.48185e+06	2471368	2141332	686127	2443468	5079445	3.92684e+06	6959652
752	1-oleoyl-GPS (18:1)	Lipids	Phospholipids	19260	LC/MS Neg	100000630	5607	522.284		9547099				706424	231395	403320	399885	201728	973501	3406112	1.99087e+06	2577002
811	1-palmitoleoyl-2-linoleoyl-GPC (16:1/18:2)*	Lipids	Phospholipids	52683	LC/MS Pos Late	100009075	2003	756.554					142963	192113	109698	163102	103678	106709	317393	1227075	589453	461164
833	1-palmitoleoyl-2-oleoyl-glycerol (16:1/18:1)*	Lipids	Phospholipids	52632	LC/MS Pos Late	100009053	3035	610.541		9543694		HMDB07131	271492	282404	410085	427274	262551	244938	256848	390402	302936	239998
834	1-palmitoleoyl-2-oleoyl-GPC (16:1/18:1)*	Lipids	Phospholipids	52458	LC/MS Pos Late	100008983	2155	758.569					9405137	12520877	8627255	11878199	8402162	7552382	18108826	61577912	29862572	24510356
835	1-palmitoleoyl-3-oleoyl-glycerol (16:1/18:1)*	Lipids	Phospholipids	52631	LC/MS Pos Late	100009054	3154	610.541					1160810	1321636	1563125	1447095	1036577	732903	1068581	1838621	1244253	1116850
685	1-palmitoleoylglycerol (16:1)*	Lipids	Glycerolipids	52431	LC/MS Neg	100008952	6094	253.217					9066277	8415078	13217652	12041084	14174891	10642992	40770568	14765509	12777680	10481668
701	1-palmitoleoyl-GPC (16:1)*	Lipids	Phospholipids	33230	LC/MS Pos Late	100001511	1450	494.324		24779461		HMDB10383	395257	394904	487460	537033	439852	397437	820432	2347046	1252431	767373
795	1-palmitoyl-2-linolenoyl-GPC (16:0/18:3)*	Lipids	Phospholipids	52684	LC/MS Pos Late	100009076	2034	756.554					104872	172373	67271	178121	94417	98580	145922	747542	423200	455994
781	1-palmitoyl-2-oleoyl-GPC (16:0/18:1)	Lipids	Phospholipids	52461	LC/MS Pos Late	1539	2358	760.585	26853-31-6;26853-31-6	6436017			54414248	62385640	43696848	62970196	43873768	22785676	51746064	163536176	93752800	103573712
780	1-palmitoyl-2-oleoyl-GPE (16:0/18:1)	Lipids	Phospholipids	19263	LC/MS Pos Late	1526	2509	718.538	26662-94-2	5283496		HMDB05320	18884784	23912026	14061746	20086380	14445177	7.04391e+06	13311013	35245760	24496318	17029528
829	1-palmitoyl-2-oleoyl-GPS (16:0/18:1)	Lipids	Phospholipids	19261	LC/MS Pos Late	1531	2660	762.528	40290-44-6	5283499	C13880		11907326	14304563	8870990	9141042	7660878	5.95077e+06	9551304	26533846	18175254	12674738
820	1-palmitoyl-2-palmitoleoyl-GPC (16:0/16:1)*	Lipids	Phospholipids	52470	LC/MS Pos Late	100008984	2160	732.554					86486984	95420392	64564228	91496456	65881192	43178448	97319984	252091680	166466320	166145664
836	1-palmitoyl-2-stearoyl-GPC (16:0/18:0)	Lipids	Phospholipids	52616	LC/MS Pos Late	100008921	2653	762.601	59403-51-9				262120	123280	161687	235368	108893	122108	231288	666320	492960	255531
689	1-palmitoyl-3-linoleoyl-glycerol (16:0/18:2)*	Lipids	Glycerolipids	52634	LC/MS Pos Late	100009055	3197	610.541					306709	220058	324380	380423	265332	284666	224015	254039	276152	320728
664	1-palmitoylglycerol (16:0)	Lipids	Glycerolipids	21127	LC/MS Neg	100000827	6400	255.233	542-44-9	14900		HMDB31074	18684804	16083315	20851506	20940382	35274744	13918302	21942004	31494646	16247583	11992168
703	1-palmitoyl-GPC (16:0)	Lipids	Phospholipids	33955	LC/MS Pos Late	100001263	1525	496.34	17364-16-8	86554		HMDB10382	5979160	5687136	4620742	7135349	5443701	3.94801e+06	8616891	16858390	13351889	12963959
704	1-palmitoyl-GPE (16:0)	Lipids	Phospholipids	35631	LC/MS Pos Late	100001567	1544	454.293		9547069		HMDB11503	13275066	11230707	8358509	10055998	7877802	3869388	11374665	26855124	21938926	16801046
745	1-palmitoyl-GPG (16:0)*	Lipids	Phospholipids	45970	LC/MS Neg	100005717	5570	483.273		3300276			207878	329703	99097	173337	204308		380042	429536	195363	563913
705	1-palmitoyl-GPI (16:0)*	Lipids	Phospholipids	35305	LC/MS Neg	100001655	5564	571.289				HMDB61695	15098206	22074800	9582350	13007557	8551509	3235754	16720273	21621528	18738048	20864542
754	1-palmitoyl-GPS (16:0)*	Lipids	Phospholipids	46130	LC/MS Neg	100005805	5572	496.268		9547100			2752853	3703241	1407516	1639294	1259525	514297	3085019	5548791	4.12217e+06	2930382
802	1-stearoyl-2-oleoyl-GPC (18:0/18:1)	Lipids	Phospholipids	52438	LC/MS Pos Late	100008904	2644	788.616	56421-10-4				4584526	5015312	3485253	4870850	3282662	1506355	3412037	10388869	5907327	6056327
824	1-stearoyl-2-oleoyl-GPE (18:0/18:1)	Lipids	Phospholipids	42448	LC/MS Pos Late	100001856	2858	746.569					685707	692862	466382	578336	350534	216905	405496	1189355	841271	484764
837	1-stearoyl-2-oleoyl-GPI (18:0/18:1)*	Lipids	Phospholipids	52726	LC/MS Polar	100009181	922	863.566					1519962	1365845	1259198	1244585	1153526	1001896	1577456	1734250	1419054	1297386
706	1-stearoyl-GPC (18:0)	Lipids	Phospholipids	33961	LC/MS Pos Late	100001271	1606	524.371	19420-57-6	497299		HMDB10384	5347619	4528924	3375888	4705814	3.49381e+06	2241936	4966912	9506556	7263414	8104587
707	1-stearoyl-GPE (18:0)	Lipids	Phospholipids	42398	LC/MS Pos Late	100001461	1626	482.324	69747-55-3	9547068		HMDB11130	1.93655e+06	1600343	1232117	1431605	1026808	701719	1293737	2845248	2207637	1706235
810	1-stearoyl-GPG (18:0)	Lipids	Phospholipids	34437	LC/MS Neg	100001462	5816	511.304					224822	215844	111870	104935	137016		156004	261874	121711	106245
737	1-stearoyl-GPI (18:0)	Lipids	Phospholipids	19324	LC/MS Neg	100000656	5794.3	599.32	796963-93-4			HMDB61696	31972872	39256552	23134640	28394004	19654312	8522337	23940176	31867822	27109604	29516712
758	1-stearoyl-GPS (18:0)*	Lipids	Phospholipids	45966	LC/MS Neg	100004327	5800	524.299		9547101			290967	297629	138665	175616	132358		81025	155778	99148	91123
242	2,3-dihydroxyisovalerate	Amino acid	Branched Chain Amino Acids (pyruvate derived)	38276	LC/MS Polar	100002417	1050	133.051	1756-18-9	677	C04039	HMDB12141	1000004416	1095053952	1109880576	1062282880	1001203776	643804480	670673472	663559744	694590592	565639168
100	2-aminoadipate	Amino acid	Aspartate family (OAA derived)	6146	LC/MS Polar	381	3500	160.062	542-32-5;1118-90-7	469	C00956	HMDB00510	1.002e+06	2948646	3568282	1656991	984026	1170618	2663989	5079497	4836920	3248057
1019	2'-deoxyadenosine	Nucleotide	Purine metabolism	1553	LC/MS Pos Early	211	2252	252.109	16373-93-6	13730	C00559	HMDB00101	821829	951012	611057	728736	842388	1941524	3985733	5083809	3615093	5645436
1068	2'-deoxyadenosine 5'-monophosphate	Nucleotide	Purine metabolism	46333	LC/MS Neg	100000485	1315	330.061	653-63-4	12599	C00360	HMDB00905		58671			37703	154312	248602	332664	285401	287029
822	2-dimethylaminoethanol	Lipids	Phospholipids	42562	LC/MS Pos Early	100001630	1983	90.0913	108-01-0				1967627	2483139	1636395	1791368	1722068	1309881	1274506	2934652	2737796	3617898
245	2-hydroxy-3-methylvalerate	Amino acid	Branched Chain Amino Acids (pyruvate derived)	36746	LC/MS Neg	100001541	1800	131.071	488-15-3	164623		HMDB00317	641460	710169	675337	688680	651048	719547	823010	518748	587666	558653
611	2-hydroxybutyrate/2-hydroxyisobutyrate	Lipids	Free fatty acid	52281	LC/MS Polar	100008928	1258	103.04					1316425	1331717	1596251	1433573	1745570	627438	1094641	858628	943496	681051
612	2-hydroxyglutarate	Lipids	Free fatty acid	37253	LC/MS Pos Early	100002070	958	131.034	40951-21-1	43	C02630	HMDB00606	86267024	89847000	90557384	84026992	92037936	64598828	57691068	54240592	46251352	44688384
530	2-hydroxypalmitate	Lipids	Free fatty acid	35675	LC/MS Neg	100001579	5511.2	271.228	764-67-0	92836		HMDB31057	163907200	126672112	150863024	128330448	160159344	133581920	181177952	202845888	134740912	115757984
531	2-hydroxystearate	Lipids	Free fatty acid	17945	LC/MS Neg	1239	5695	299.259	629-22-1	69417	C03045		11851904	10111563	10773186	10107773	11155085	12826283	18073882	16979726	10973124	11929647
266	2-isopropylmalate	Amino acid	Branched Chain Amino Acids (pyruvate derived)	15667	LC/MS Neg	100000409	725	175.061	3237-44-3	77	C02504	HMDB00402	615902720	653975872	662108544	679780736	669693440	512311584	447732256	324702144	366432928	328923200
1065	2'-O-methyladenosine	Nucleotide	Purine metabolism	42607	LC/MS Pos Early	100004047	2375	282.12	2140-79-6	102213			16846798	16755897	16769477	15494491	15966561	14196298	15294538	15718797	14680670	16001685
1023	2'-O-methylguanosine	Nucleotide	Purine metabolism	36811	LC/MS Pos Early	100001713	1948	298.115	2140-71-8		C04545		3546431	4798389	4515106	4134495	4170625	3680522	4325619	6059414	3683038	5127111
325	2-phosphoglycerate	Carbohydrate	Glycolysis	35629	LC/MS Polar	100000093	4346	184.986	70195-25-4	59	C00631	HMDB03391	3.00212e+06	19131952	3.0814e+06	16496359	5.48792e+06	797972	7022417	3078374	15561181	7418031
138	2-piperidinone	Amino acid	Aspartate family (OAA derived)	43400	LC/MS Pos Early	100004295	1675	100.076	675-20-7	12665			3003180	3489601	2.03607e+06	3021794	3066291	2771425	2247472	3.14746e+06	2572986	2962564
831	2-stearoyl-GPE (18:0)*	Lipids	Phospholipids	41220	LC/MS Neg	100003901	6350	480.31					294417	340338	152380	196069	199065		269608	482462	142500	338201
30	3-(4-hydroxyphenyl)lactate	Amino acid	Aromatic amino acid metabolism (PEP derived)	32197	LC/MS Neg	240	1379	181.051	6482-98-0	9378	C03672	HMDB00755	796831	766554	1007207	886819	931583	654076	733797	655969	656730	651685
931	3'-dephosphocoenzyme A	Cofactors, Prosthetic Groups, Electron Carriers	CoA metabolism	18289	LC/MS Neg	100000138	2013	686.142	3633-59-8	444485	C00882	HMDB01373	1757628	1776803	1388292	1788045	1702716	1696111	2029888	2927423	2304861	2264973
1689	3-hydroxy-3-methylglutarate	Secondary metabolism	Terpenoids	531	LC/MS Polar	112	2700	161.046	503-49-1	1662	C03761	HMDB00355	342261376	358839424	338930080	348969376	322994336	199214352	350192352	252728736	384530176	348429824
1691	3-hydroxy-3-methylglutaryl CoA	Secondary metabolism	Terpenoids	48010	LC/MS Neg	37	1465.1	454.571	103476-21-7	84	C00356	HMDB01375	6065584	5333320	7.12723e+06	6111596	6831321	7938042	8267086	7132839	7.02169e+06	6794636
618	3-hydroxybutyrate (BHBA)	Lipids	Free fatty acid	542	LC/MS Polar	254	1443.3	103.04	625-72-9	441	C01089	HMDB00357	1098538	1020071	1600705	1.01665e+06	1176913	720971	1155951	1331468	1183204	1103114
532	3-hydroxydecanoate	Lipids	Free fatty acid	22053	LC/MS Neg	100000997	4634.7	187.134	5561-87-5	26612		HMDB02203	4906394	3726227	5313061	5389227	7321077	5817701	3085360	2640264	2944354	2610124
533	3-hydroxylaurate	Lipids	Free fatty acid	32457	LC/MS Neg	100001112	5175	215.165	53941-38-1	94216		HMDB00387	21512876	18261794	21020564	23898520	25958208	23250454	18631052	17374352	17369804	15157533
534	3-hydroxymyristate	Lipids	Free fatty acid	21158	LC/MS Neg	100000882	5335	243.197	3422-31-9	16064			38388312	35027592	44004308	39463260	52277624	35882856	52488064	60878976	41364168	40872252
535	3-hydroxyoctanoate	Lipids	Free fatty acid	22001	LC/MS Neg	100000773	3446	159.103	88930-08-9	26613		HMDB01954	508571	368467	428730	479573	618768	400441	266088	350841	209884	263705
536	3-hydroxypalmitate	Lipids	Free fatty acid	27503	LC/MS Neg	100000983	5476	271.228	928-17-6	301590		HMDB10734	13654123	13784959	13250156	15247220	17945460	14017858	20565266	21255878	18279266	16448345
615	3-hydroxystearate	Lipids	Free fatty acid	52938	LC/MS Neg	100008933	5674	299.259	45261-96-9	5282907			12369076	7.92855e+06	13570554	10123266	10717684	21770912	12318889	12347175	12839103	10505667
840	3-ketosphinganine	Lipids	Sphingolipid	34381	LC/MS Pos Late	100001436	1400	300.29	18944-28-0	631	C02934	HMDB01480	80734192	80141464	77192296	66654876	61291728	42602908	42720268	83889192	69679616	38599672
248	3-methyl-2-oxobutyrate	Amino acid	Branched Chain Amino Acids (pyruvate derived)	44526	LC/MS Polar	100000936	911	115.04	3715-29-5	49	C00141	HMDB00019	417265	339872		243379	292315	388722	731237	1222347	884654	1066623
249	3-methyl-2-oxovalerate	Amino acid	Branched Chain Amino Acids (pyruvate derived)	15676	LC/MS Neg	100000036	2064.2	129.056	1460-34-0;51829-07-3	47	C00671	HMDB03736		364429		205772	187687	257322	642237	1244140	628089	741085
161	3-methylhistidine	Amino acid	Glutamate family (alpha-ketoglutarate derived)	15677	LC/MS Pos Early	100000042	2670	170.092	368-16-1	64969	C01152	HMDB00479	13320208	11629238	10280155	12050140	12724821	18266390	21606168	19686152	20826280	21060308
357	3-phosphoglycerate	Carbohydrate	Calvin cycle and pentose phosphate	1414	LC/MS Neg	132	583	184.986	80731-10-8	724	C00597	HMDB00807	19945348	34744184	23147004	27839440	28611542	26801552	31353174	33148868	30175216	25970792
162	4-acetamidobutanoate	Amino acid	Glutamate family (alpha-ketoglutarate derived)	1558	LC/MS Polar	1113	1925	144.067	3025-96-5	18189	C02946	HMDB03681	3634127	4905975	3.8372e+06	4812472	4928633	2951819	5414829	5904005	6981583	4702990
213	4-guanidinobutanoate	Amino acid	Glutamate family (alpha-ketoglutarate derived)	15681	LC/MS Pos Early	100000096	2320	146.092	463-003;463-00-3	500	C01035	HMDB03464	14517737	15521283	16862438	15351836	16283293	13957610	14465157	15895057	13650558	14659756
164	4-hydroxybutyrate (GHB)	Amino acid	Glutamate family (alpha-ketoglutarate derived)	34585	LC/MS Polar	100001507	1765	103.04	502-85-2	10413	C00989	HMDB00710	5879634	7877707	7634019	6805142	7089009	1532598	2406997	2513177	2599858	1476967
37	4-hydroxyphenylpyruvate	Amino acid	Aromatic amino acid metabolism (PEP derived)	1669	LC/MS Neg	1141	1690.1	179.035	156-39-8	979	C01179	HMDB00707	195466	166109	267871	178990	196685	156785	225237	236021	203537	226832
215	4-imidazoleacetate	Amino acid	Glutamate family (alpha-ketoglutarate derived)	32349	LC/MS Pos Early	100001207	2055	127.05	645-65-8	96215	C02835	HMDB02024
250	4-methyl-2-oxopentanoate	Amino acid	Branched Chain Amino Acids (pyruvate derived)	22116	LC/MS Neg	100000551	2170	129.056	816-66-0	70	C00233	HMDB00695		131275					447982	1206919	1291801	704434
988	5-(2-Hydroxyethyl)-4-methylthiazole	Cofactors, Prosthetic Groups, Electron Carriers	Thiamine metabolism	27673	LC/MS Pos Early	100000098	2310	144.048	137-00-8	1136	C04294		4569626	3725867	3770016	3739587	4107353	6158539	4229875	3948487	4030891	6240835
236	5-aminolevulinate	Amino acid	Branched Chain Amino Acids (OAA derived)	2290	LC/MS Pos Early	1306	2049	132.066	5451-09-02	137	C00430	HMDB01149	14527495	8589237	6260640	8914122	9458407	10530233	9561562	5778601	4755890	6866701
166	5-aminovalerate	Amino acid	Glutamate family (alpha-ketoglutarate derived)	18319	LC/MS Pos Early	100000454	2220	118.086	660-88-8	138	C00431	HMDB03355	371279776	423329152	395195040	421766336	454994848	370216768	317869664	391652736	378043072	402951968
540	5-dodecenoate (12:1n7)	Lipids	Free fatty acid	33968	LC/MS Neg	100001232	5224	197.155	2430-94-6	5312378		HMDB00529	11474599	10975027	13215944	13886655	12612746	7159886	10230939	8553630	8078474	8433548
251	5-hydroxylysine	Amino acid	Branched Chain Amino Acids (pyruvate derived)	15685	LC/MS Pos Early	100000054	2790	163.108	13204-98-3	1029	C16741	HMDB00450	21682970	29240660	27664566	26949820	28024372	58551992	64097264	71206480	58752800	63207476
1565	5-hydroxymethyl-2-furoic acid	Secondary metabolism	Furan metabolism	42040	LC/MS Neg	100003954	962	141.019	6338-41-6	80642	C20448	HMDB02432	20628920	22925060	25000624	21014980	22970460	22008376	24855976	24429022	19256864	21842222
1563	5-hydroxymethylfurfural	Secondary metabolism	Furan metabolism	37429	LC/MS Neg	100002057	2000	125.024	67-47-0	237332	C11101	HMDB34355	2021796	726088	1258524	520128	779462	626312	549950	1502619	670357	1127480
1081	5-methylcytidine	Nucleotide	Pyrimidine metabolism	22119	LC/MS Pos Early	100000763	2227	258.108	2140-61-6	92918		HMDB00982	680882	997496	964417	703992	677285	790077	997678	1543258	1030626	1284724
283	5-methylthioadenosine (MTA)	Amino acid	Amines and polyamines	1419	LC/MS Pos Early	212	2752	298.097	2457-80-9	439176	C00170	HMDB01173	70073304	63004452	49474888	72600048	75898120	60052960	40291040	43977728	52785128	60968640
1083	5-methyluridine (ribothymidine)	Nucleotide	Pyrimidine metabolism	35136	LC/MS Neg	100001446	1778.1	257.078	1463-10-1	445408		HMDB00884	37763	45156	50618	40194	37852	33103	62232	107434	53408	62751
295	5-oxoproline	Amino acid	Glutathione metabolism	1494	LC/MS Neg	1021	738.5	128.035	98-79-3	7405	C01879	HMDB00267	408958048	481233536	525351936	507147392	480435200	445717568	462719232	409332736	383771136	429444896
137	6-oxopiperidine-2-carboxylic acid	Amino acid	Aspartate family (OAA derived)	43231	LC/MS Neg	100004499	964.5	142.051	34622-39-4	3014237			917587	1094366	1031703	1117682	1164476	1017027	1076148	1343509	956173	1030829
512	6-phosphogluconate	Carbohydrate	Sucrose, glucose,fructose metabolism	15442	LC/MS Pos Early	100000341	540	259.021	921-62-0;53411-70-4	91493	C00345	HMDB01316	1.98084e+06	3336592	3756426	3350186	3044910	2570077	2489291	1893101	1956161	1.99523e+06
1024	7-methylguanine	Nucleotide	Purine metabolism	35114	LC/MS Pos Early	100001456	2175	166.072	578-76-7	11361	C02242	HMDB00897	59726788	73348880	70032944	67338272	71643584	107346640	115789944	120252152	92179672	135693008
617	9-hydroxystearate	Lipids	Free fatty acid	47120	LC/MS Neg	100005834	5384	299.259	25498-28-6	9570127			963320	1376654	1678055	2151015	2496301	2486090	2555273	2224414	1811789	1861588
340	acetyl CoA	Carbohydrate	Glycolysis	43840	LC/MS Neg	1830	1691	403.556	102029-73-2	444493	C00024	HMDB01206	4390979	4036785	4667712	4829566	4682779	5228089	5947077	5480533	4994561	4294066
872	acetylcarnitine	Lipids	Fatty acid conjugate	32198	LC/MS Pos Early	100000802	2282	204.123	5080-50-2	1	C02571	HMDB00201	8135889	9610580	9487192	9923872	10267178	9771177	12799292	14334502	12440661	14291978
838	acetylcholine	Lipids	Choline metabolism	18790	LC/MS Pos Early	1749	2220	146.118	60-32-1				845369	1147495	1.02181e+06	984135	1260739	720741	1641441	879216	484849	623124
963	acetylphosphate	Cofactors, Prosthetic Groups, Electron Carriers	Oxidative phosphorylation	15488	LC/MS Neg	1211	600	138.98	94249-01-1	186	C00227	HMDB01494		60268	64543		83579		70963
342	aconitate [cis or trans]	Carbohydrate	TCA cycle	46173	LC/MS Neg	100001359	580	173.009			C00417	HMDB00072	118593232	127012632	82287360	68497240	66806788	111752416	161691824	234043296	172250128	187362336
1027	adenine	Nucleotide	Purine metabolism	554	LC/MS Neg	880	1680	134.047	73-24-5	190	C00147	HMDB00034	673471	682495	3435995	2068839	1359372	497366	325608	411184	449296	450239
1028	adenosine	Nucleotide	Purine metabolism	555	LC/MS Pos Early	798	2169	268.104	58-61-7	60961	C00212	HMDB00050	2878657024	2751690752	1876776320	2073063040	2399397120	3154162944	4031912192	4005624320	3714857216	3958091264
1029	adenosine 2'-monophosphate (2'-AMP)	Nucleotide	Purine metabolism	36815	LC/MS Neg	100001694	1497.7	346.056	130-49-4	94136	C00946	HMDB11617	176374	104326	168562	125655	264320	135481	253826	297083	215930	201497
1030	adenosine 3',5'-cyclic monophosphate (cAMP)	Nucleotide	Purine metabolism	2831	LC/MS Neg	207	1952.2	328.045	60-92-4	6076	C00575	HMDB00058	106199	96699	101290	89344	101828	61324	60153	89108	71844	58189
1031	adenosine 3'-monophosphate (3'-AMP)	Nucleotide	Purine metabolism	35142	LC/MS Neg	100001449	1245	346.056	84-21-9	41211	C01367	HMDB03540	1358945	1626206	1415186	1169033	1577516	1576106	2394093	3.96931e+06	3518387	2399907
1032	adenosine 5'-diphosphate (ADP)	Nucleotide	Purine metabolism	3108	LC/MS Neg	208	680	426.022	20398-34-9	6022	C00008	HMDB01341	1757415	2666698	3730723	3110848	2764230	2497010	2375555	2120608	1.84254e+06	2.06232e+06
938	adenosine 5'-diphosphoribose (ADP-ribose)	Cofactors, Prosthetic Groups, Electron Carriers	Nicotinate and nicotinamide metabolism	558	LC/MS Neg	215	920	558.064	68414-18-6	192	C00301	HMDB01178		74801	89603	131206	62072	55134				84223
1033	adenosine 5'-monophosphate (AMP)	Nucleotide	Purine metabolism	32342	LC/MS Neg	209	822	346.056	149022-20-8	6083	C00020	HMDB00045	256855680	258516480	307080576	275238560	287920416	247733216	215880288	225288784	197009792	186678928
1034	adenosine-2',3'-cyclic monophosphate	Nucleotide	Purine metabolism	37467	LC/MS Neg	72	1793	328.045	37063-35-7	2024	C02353	HMDB11616	109479	114109	102586	110782	107071	166159	219705	311844	299289	223973
1036	adenylosuccinate	Nucleotide	Purine metabolism	18360	LC/MS Neg	1303	560	230.53	19046-78-7	195	C03794	HMDB00536	8338364	7.06232e+06	9349135	9746467	9661368	6426593	3.54997e+06	2793014	3850845	3695328
284	agmatine	Amino acid	Amines and polyamines	15496	LC/MS Pos Early	100000103	3057	131.129	2482-00-0	199	C00179	HMDB01432	482856	453395	496900	399721	367663	700836	1008857	1017987	808022	926076
1063	AICA ribonucleotide	Nucleotide	Purine metabolism	38325	LC/MS Pos Early	216	797	339.07	3031-94-5	65110	C04677	HMDB01517						14228757	56860220	32748306	15262488	34506704
102	alanine	Amino acid	Aspartate family (OAA derived)	1126	LC/MS Pos Early	811	1700	90.055	56-41-7	5950	C00041	HMDB00161	3459539712	4016666624	3703499264	3646439424	3741516288	4556744192	4693024768	5280945664	5018066944	5708888576
1131	alanylleucine	Peptide	Dipeptide	37093	LC/MS Pos Early	100001890	3055	203.139	1638-60-4	259583		HMDB28691	3948284	3835275	5121154	5354636	5339675	5883337	4451346	5037289	4805938	4851204
103	allo-threonine	Amino acid	Aspartate family (OAA derived)	15142	LC/MS Pos Early	100000272	1424	120.066	28954-12-3	99289	C05519	HMDB04041	163739184	212541120	189233920	182843568	192760416	165289232	226530912	326477856	238840048	262955104
253	alpha-hydroxyisocaproate	Amino acid	Branched Chain Amino Acids (pyruvate derived)	22132	LC/MS Neg	100000706	1840	131.071	10303-64-7	83697	C03264	HMDB00746	2404588	2234338	2456084	2200366	2417720	1757073	1634595	1539260	1400570	1319918
254	alpha-hydroxyisovalerate	Amino acid	Branched Chain Amino Acids (pyruvate derived)	46537	LC/MS Polar	100001300	1052	117.056	600-37-3	99823		HMDB00407	3931150	4146081	5048322	4352967	4400045	4191405	5473887	5197214	4583433	4097206
343	alpha-ketoglutarate	Carbohydrate	TCA cycle	528	LC/MS Polar	93	2700	145.014	305-72-6;328-50-7;22202-68-2	51	C00026	HMDB00208	38062864	58648740	72996784	62652644	47152796	19167466	46344792	84912880	73732504	51027080
414	arabitol/xylitol	Carbohydrate	Amino sugar and nucleotide sugar	48885	LC/MS Polar	100006430	1932.4	151.061					3780505	4971673	4042149	4758580	3987789	4198744	5416641	6200301	5867142	5495992
411	arabonate/xylonate	Carbohydrate	Amino sugar and nucleotide sugar	48255	LC/MS Polar	100006115	2664.6	165.04					19256876	50328260	19495800	38252272	26907200	13811837	36216200	41576120	53591668	92588032
544	arachidate (20:0)	Lipids	Free fatty acid	1118	LC/MS Neg	893	6295	311.296	506-30-9	10467	C06425	HMDB02212	17262754	13083210	14077056	13614726	16143457	10901194	14541060	18629928	11603035	9248008
545	arachidonate (20:4n6)	Lipids	Free fatty acid	1110	LC/MS Neg	229	5535	303.233	506-32-1	444899	C00219	HMDB01043	4698073	3681686	4476856	4404092	5467663	6247903	7098859	5.7783e+06	3487405	4947400
167	arginine	Amino acid	Glutamate family (alpha-ketoglutarate derived)	1638	LC/MS Pos Early	231	2825	175.119	1119-34-2	232	C00062	HMDB00517	12404853760	13595527168	12240203776	13006289920	13689581568	13172431872	16927397888	17351757824	15777009664	17049904128
168	argininosuccinate	Amino acid	Glutamate family (alpha-ketoglutarate derived)	15497	LC/MS Pos Early	232	2745	291.13	156637-58-0	16950;828	C03406	HMDB00052	330673728	210436496	222480368	277609120	282302432	211538032	157786400	151241104	135992976	156094688
104	asparagine	Amino acid	Aspartate family (OAA derived)	512	LC/MS Pos Early	917	1225	133.061	70-47-3	6267	C00152	HMDB00168	2985716736	3378931200	3256643072	3225569024	3444684800	1827020416	1117859840	973896000	1052585280	773217472
105	aspartate	Amino acid	Aspartate family (OAA derived)	443	LC/MS Pos Early	234	1165	134.045	56-84-8	5960	C00049	HMDB00191	1501147264	1635084928	1612843008	1440567936	1501764224	2180583680	2458442240	3230276096	2684574464	2710551296
1443	benzoate	Secondary metabolism	Benzenoids	15778	LC/MS Neg	100000008	1750	121.029	65-85-0	243	C00180	HMDB01870	6500784	2476688	4770486	3146704	5627907	2900989	2070482	1418446	2742914	1822286
2	betaine	Amino acid	Serine family (phosphoglycerate derived)	3141	LC/MS Pos Early	799	1064	118.086	107-43-7	247	C00719	HMDB00043	444782304	506138592	522648768	490117184	516307008	477457792	557601408	609326592	523000992	597007040
986	biotin	Cofactors, Prosthetic Groups, Electron Carriers	Biotin metabolism	568	LC/MS Pos Early	251	2253	245.095	58-85-5	171548	C00120	HMDB00030	97901	109227	168377		157953	135714	383194	904268	484941	752711
548	caprate (10:0)	Lipids	Free fatty acid	1642	LC/MS Neg	888	5090.7	171.139	112-37-8	2969	C01571	HMDB00511	523108224	414451456	508342016	525764096	623078016	544234880	351454112	326471296	402261408	363726976
549	caproate (6:0)	Lipids	Free fatty acid	32489	LC/MS Neg	926	2713.7	115.076	142-62-1	8892	C01585	HMDB00535	3330584	3179341	2688018	2934968	3266633	3177230	2913053	3357874	3461133	5891806
550	caprylate (8:0)	Lipids	Free fatty acid	32492	LC/MS Neg	932	4362	143.108	124-07-2	379	C06423	HMDB00482	31869956	29340538	24314426	22053812	27525038	26098858	26313404	27865180	29556392	28298178
968	carnitine	Cofactors, Prosthetic Groups, Electron Carriers	Carnitine metabolism	15500	LC/MS Pos Early	100000007	1978	162.112	461-05-2	10917	C00318	HMDB00062	5445130	6799130	7309227	7279122	7228288	7577205	6172220	6590654	5533693	6659761
812	choline	Lipids	Phospholipids	15506	LC/MS Pos Early	1256	1961	104.107	67-48-1	305	C00114	HMDB00097	295695904	379072128	198684400	213204368	258885296	209599056	421866560	527570528	550684672	549726336
518	citraconate/glutaconate	Carbohydrate	C5 branched dibasic acid metabolism	47076	LC/MS Polar	100006438	2600	129.019					51646908	56586276	60247608	48598608	45218740	21509938	43651084	38763580	43418364	40893488
345	citrate	Carbohydrate	TCA cycle	1564	LC/MS Neg	1124	582	191.02	77-92-9	311	C00158	HMDB00094	3918144768	4069147392	4603168256	4243173120	4142841344	3876702464	4050015744	4061084928	3697646336	3706700032
933	coenzyme A	Cofactors, Prosthetic Groups, Electron Carriers	CoA metabolism	46322	LC/MS Neg	270	1448	382.55	85-61-0;18439-24-2	317	C00010	HMDB01423	7926429	6401880	8998164	6439632	6.88542e+06	7661285	7725634	9402525	8177525	6649750
3	cystathionine	Amino acid	Serine family (phosphoglycerate derived)	15705	LC/MS Pos Early	310	2270	223.075	535-34-2	439258	C02291	HMDB00099	104010888	136502416	90661984	108484184	113893104	144709104	170748416	286740224	120658272	236767696
4	cysteine	Amino acid	Serine family (phosphoglycerate derived)	1868	LC/MS Pos Early	800	1488	122.027	52-90-4;56-89-3	5862	C00097	HMDB00574	23286528	21723592	16501012	19384060	21980100	24647070	32619758	37974700	31286240	35848308
296	cysteine-glutathione disulfide	Amino acid	Glutathione metabolism	35159	LC/MS Pos Early	100001437	2465	427.095	13081-14-6	4247235		HMDB00656	1965426	2086507	2499252	2582891	3040118	2037540	946224	983084	633550	929249
305	cysteinylglycine	Amino acid	Glutathione metabolism	35637	LC/MS Pos Early	278	2132	179.048	19246-18-5	439498	C01419	HMDB00078	6.92429e+06	5050701	4889216	6157465	7478683	12908139	11336911	10570770	8658175	11176600
6	cystine	Amino acid	Serine family (phosphoglycerate derived)	56	LC/MS Pos Early	279	2000	241.031	56-89-3	67678	C00491	HMDB00192	1.02184e+06	2148200	4498675	2863867	2246770	507497
1085	cytidine	Nucleotide	Pyrimidine metabolism	514	LC/MS Neg	827	1325	242.078	65-46-3	6175	C00475	HMDB00089	1803951	1.84797e+06	2179359	2059345	2346798	1055310	1064256	979293	796597	792780
1089	cytidine 2',3'-cyclic monophosphate	Nucleotide	Pyrimidine metabolism	37465	LC/MS Neg	73	937	304.034	15718-51-1	417654	C02354	HMDB11691	145357	209012	156249	170914	239559	211242	322923	609827	564553	419063
1087	cytidine 3'-monophosphate (3'-CMP)	Nucleotide	Pyrimidine metabolism	2959	LC/MS Polar	105	4000	322.045	84-52-6	66535	C05822		1704417	2.55676e+06	1922368	1780586	1511750	531242	1660790	3.84662e+06	4690194	2846079
839	cytidine 5'-diphosphocholine	Lipids	Choline metabolism	34418	LC/MS Pos Early	1220	725	489.115	33818-15-4	13804	C00307	HMDB01413	2228962	2073551	2557243	2.82613e+06	3234005	1035468	657760	799695	726984	699230
1086	cytidine 5'-monophosphate (5'-CMP)	Nucleotide	Pyrimidine metabolism	2372	LC/MS Pos Early	282	835	324.059	63-37-6	6131	C00055	HMDB00095	89178968	86147056	83475728	86671584	88581312	41917696	27467656	20577058	22371710	19099568
759	cytidine-5'-diphosphoethanolamine	Lipids	Phospholipids	34410	LC/MS Polar	100001407	4210	445.053	72842-05-8	123727	C00570	HMDB01564	11625683	13433523	12597184	13616233	12109803	1184221	2212272	2314465	4104358	2257043
1088	cytosine	Nucleotide	Pyrimidine metabolism	573	LC/MS Pos Early	881	2060	112.051	71-30-7	597	C00380	HMDB00630	1965712	1956269	1294831	1762558	1978557	1254464	886074	677575	728042	817306
969	deoxycarnitine	Cofactors, Prosthetic Groups, Electron Carriers	Carnitine metabolism	36747	LC/MS Pos Early	100001662	2052	146.118	6249-56-5	134	C01181	HMDB01161	1215089	992636	989089	1030032	1084796	1002458	1291794	1.98776e+06	1415009	1560055
553	dihomo-linoleate (20:2n6)	Lipids	Free fatty acid	17805	LC/MS Neg	1231	5730	307.264	2091-39-6	6439848	C16525	HMDB05060	3.7301e+06	2206117	3.69961e+06	3361937	3843001	4292475	4.04552e+06	3539292	2436001	2373623
554	dihomo-linolenate (20:3n3 or n6)	Lipids	Free fatty acid	35718	LC/MS Neg	100001739	5596	305.249	17046-59-2	5280581	C03242	HMDB02925	2241968	1363067	1177460	1464904	2557038	2437713	2532307	2537577	2.07365e+06	2134308
358	dihydroxyacetone phosphate (DHAP)	Carbohydrate	Calvin cycle and pentose phosphate	15522	LC/MS Pos Early	309	539	171.005	102783-56-2	668	C00111	HMDB01473	13430450	20090068	13216169	16966798	16424956	19599870	23001764	14901820	13723702	12886865
154	dimethyl sulfone	Amino acid	Aspartate family (OAA derived)	43424	LC/MS Pos Early	100004284	832	95.0161	67-71-0	6213	C11142	HMDB04983	471229	433697	634051	623693	545714	603329	443457	226788	479891	481210
172	dimethylarginine (SDMA + ADMA)	Amino acid	Glutamate family (alpha-ketoglutarate derived)	36808	LC/MS Pos Early	100001810	2850	203.15	102783-24-4	123831	C03626	HMDB01539	157569056	183840976	152337680	177089808	193616704	184585088	247277824	250707856	240453520	270295488
560	eicosenoate (20:1)	Lipids	Free fatty acid	33587	LC/MS Neg	100001335	5950	309.28		5282768		HMDB02231	18714336	10916180	17429178	14488450	16202983	12025076	15361508	16101112	11553232	7.87553e+06
859	ergosterol	Lipids	Sterols	27553	LC/MS Pos Late	100001020	2420	379.336	57-87-4	444679	C01694	HMDB00878	11960801	10341254	9930402	8544539	7536860	9417067	8287057	15566900	11202539	8390110
378	erythritol	Carbohydrate	Amino sugar and nucleotide sugar	20699	LC/MS Neg	100000846	729	121.051	149-32-6	222285	C00503	HMDB02994	14338099	19577992	16706381	13875626	14518089	9894731	15163362	17610912	17750908	15214019
379	erythronate*	Carbohydrate	Amino sugar and nucleotide sugar	42420	LC/MS Polar	100001320	2186	135.03	88759-55-1	2781043		HMDB00613	231847632	205792352	254601456	221742976	212630912	97698768	134893904	135285920	154437936	136338256
970	flavin adenine dinucleotide (FAD)	Cofactors, Prosthetic Groups, Electron Carriers	Riboflavin and FAD metabolism	2134	LC/MS Neg	327	2425	784.15	146-14-5;84366-81-4	643975	C00016	HMDB01248	314166	311986	338465	306867	320174	270158	292007	323222	341179	323109
972	flavin mononucleotide (FMN)	Cofactors, Prosthetic Groups, Electron Carriers	Riboflavin and FAD metabolism	15797	LC/MS Neg	100000251	2390	455.097	130-40-5	710	C00061	HMDB01520	226066	237231	242008	194314	256764	142468	195662	257678	282241	266635
447	fructose	Carbohydrate	Sucrose, glucose,fructose metabolism	48195	LC/MS Polar	878	2022.2	225.062	57-48-7	5984	C00095	HMDB00660	2222959360	3437799936	3467916800	2979226112	2754307328	1469427456	2864129792	3914324224	3765193472	3166605312
328	fructose 1,6-bisphosphate	Carbohydrate	Glycolysis	15926	LC/MS Neg	1253	553.1	338.989	38099-82-0;103213-44-1	172313	C05378	HMDB01058	28135838	61309324	81163416	78972064	65440608	50796684	49574492	24486972	31955520	34623056
380	fucose	Carbohydrate	Amino sugar and nucleotide sugar	15587	LC/MS Polar	918	1626.4	209.067	2438-80-4	19466	C01018	HMDB00174	40974760	37639584	33329716	34982236	38086424	30415930	30899482	39163200	34049408	30442866
863	fucosterol	Lipids	Sterols	21187	LC/MS Pos Late	100000930	2688	395.367	17605-67-3	5281328	C08817	HMDB02374	457816	169262	259756	234379	193681	222267	251759	546643	416296	328703
346	fumarate	Carbohydrate	TCA cycle	1643	LC/MS Polar	330	3084	115.004	100-17-8	444972	C00122	HMDB00134	606443200	772811008	651164288	678228544	631913600	262708432	521446240	632213504	713957952	600137536
451	galactonate	Carbohydrate	Sucrose, glucose,fructose metabolism	27719	LC/MS Polar	100001026	3085	195.051	299-28-5	128869	C00880	HMDB00565	5499744	8694001	7259643	5935682	4405143	1136076	3931810	7385576	10284873	6.07499e+06
174	gamma-aminobutyrate (GABA)	Amino acid	Glutamate family (alpha-ketoglutarate derived)	1416	LC/MS Pos Early	141	2048	104.071	56-12-2	119	C00334	HMDB00112	3681339136	4152852736	3862937600	4076003584	4294785792	4508835840	4532611584	4241277696	4228288768	4648588800
297	gamma-glutamyl-2-aminobutyrate	Amino acid	Glutathione metabolism	37092	LC/MS Pos Early	100001502	2380	233.113					16487254	21302652	18940546	21860804	23025974	118025328	178464336	55466048	57431228	216159152
306	gamma-glutamylalanine	Amino acid	Glutathione metabolism	37063	LC/MS Pos Early	100001843	1986	219.098	5875-41-2	440103		HMDB29142	80730520	141885376	121891376	116351304	121011440	269888128	451109536	564985088	400935520	621964736
320	gamma-glutamylcysteine	Amino acid	Glutathione metabolism	1778	LC/MS Pos Early	1036	2118	251.07	636-58-8	842	C00669	HMDB01049	73265376	88129504	64942548	72793288	78014696	189166672	248935424	282538656	220560352	255252336
313	gamma-glutamyl-epsilon-lysine	Amino acid	Glutathione metabolism	33934	LC/MS Pos Early	100001262	2717	276.155	17105-15-6	65254;14284565		HMDB03869	425852	434016	623009	512875	559138	786961	768128	907423	668696	626537
307	gamma-glutamylglutamate	Amino acid	Glutathione metabolism	36738	LC/MS Pos Early	331	1775	277.103	1116-22-9	92865	C05282	HMDB11737	8176502	8945084	9009882	7.30572e+06	6885754	22811108	22806538	23879232	26800890	22470832
308	gamma-glutamylglutamine	Amino acid	Glutathione metabolism	2730	LC/MS Pos Early	1140	1430	276.119	10148-81-9	150914	C05283	HMDB11738	69038168	77953696	78922336	73261144	78713928	25277734	22452078	29063042	25898156	24980632
309	gamma-glutamylglycine	Amino acid	Glutathione metabolism	33949	LC/MS Pos Early	100001294	1535	205.082	1948-29-4	165527		HMDB11667	425454624	420881664	461822880	470360064	491175552	552573440	623201792	542103808	506446240	561049536
310	gamma-glutamylhistidine	Amino acid	Glutathione metabolism	18245	LC/MS Pos Early	1235	2740	285.119	37460-15-4	7017195			2755890	2883905	2892558	2969577	2934953	4244896	6908763	8814638	6551525	6565586
311	gamma-glutamylisoleucine*	Amino acid	Glutathione metabolism	34456	LC/MS Pos Early	100001485	2940	261.144		14253342		HMDB11170	1775769	2026504	2095218	1921483	1711723	2456083	2669519	3.66198e+06	3.57595e+06	3237004
312	gamma-glutamylleucine	Amino acid	Glutathione metabolism	18369	LC/MS Neg	1268	1685	259.13	2566-39-4	151023		HMDB11171	238775	303696	337511	288275	284619	386549	442944	518043	466918	445008
314	gamma-glutamylmethionine	Amino acid	Glutathione metabolism	44872	LC/MS Pos Early	100001313	2640	279.101	17663-87-5	7009567		HMDB29155	875020	1333994	935041	916096	1115354	941572	1170760	1607655	1459558	1332782
315	gamma-glutamylphenylalanine	Amino acid	Glutathione metabolism	33422	LC/MS Neg	100000491	1825	293.114	7432-24-8	111299		HMDB00594	99672	95881	90770	111598	83071	250296	400271	472628	338148	365454
316	gamma-glutamylthreonine*	Amino acid	Glutathione metabolism	33364	LC/MS Pos Early	100001314	1750	249.108	5652-48-2			HMDB29159	4813803	5612130	5391008	4556162	4774410	6250962	8653241	16682481	13089282	12574304
317	gamma-glutamyltryptophan	Amino acid	Glutathione metabolism	33947	LC/MS Neg	100001295	1960	332.125	66471-20-3	3989307		HMDB29160	221135	354263	251146	300599	273769	843753	1524034	1924353	1445903	1296932
318	gamma-glutamyltyrosine	Amino acid	Glutathione metabolism	2734	LC/MS Pos Early	1102	2508	311.124	7432-23-7	94340		HMDB11741						473193	1.02707e+06	1215379	777289	914493
319	gamma-glutamylvaline	Amino acid	Glutathione metabolism	43829	LC/MS Pos Early	100001126	2700	247.129	2746-34-1	7015683		HMDB11172	8561086	8.01393e+06	9916576	8641273	9360405	15592941	13634574	15845551	15716247	15990363
513	gluconate	Carbohydrate	Sucrose, glucose,fructose metabolism	587	LC/MS Polar	338	2922	195.051	527-07-1	10690	C00257	HMDB00625	43127904	69080584	54397176	48736956	41222800	12150212	46321800	71147136	83777792	65301780
384	glucosamine-6-phosphate	Carbohydrate	Amino sugar and nucleotide sugar	580	LC/MS Polar	290	4521.5	258.038	3616-42-0	439217	C00352	HMDB01254	174772848	231082080	141217232	160156960	120738856	99343312	140168496	228859248	260663216	284197856
329	glucose	Carbohydrate	Glycolysis	48152	LC/MS Polar	572	2342	225.062	50-99-7	79025	C00031	HMDB00122	409013920	795236992	603670720	507274784	442990272	262870864	851104128	1687005568	1422610688	1340329600
330	glucose 1-phosphate	Carbohydrate	Glycolysis	15561	LC/MS Polar	1233	4277.1	259.022	56401-20-8	65533	C00103	HMDB01586	633252096	840164544	656869952	824684160	676084672	192781808	539809344	749691456	894834752	843094400
331	glucose 6-phosphate	Carbohydrate	Glycolysis	31260	LC/MS Polar	291	4537	259.022	103192-55-8	5958	C00668	HMDB01401	511043968	269351264	381197408	239014128	307495136	177906816	373911488	568372160	591931392	475047872
175	glutamate	Amino acid	Glutamate family (alpha-ketoglutarate derived)	57	LC/MS Pos Early	561	1500	148.06	56-86-0	611	C00025	HMDB00148	7922547712	9023714304	9003774976	7919755264	8055697408	11718823936	13031507968	16400496640	15240954880	14744390656
176	glutamate, gamma-methyl ester	Amino acid	Glutamate family (alpha-ketoglutarate derived)	33487	LC/MS Pos Early	100001103	2170	162.076	1499-55-4	68662			63057716	74924288	67212800	63744912	68405728	60466576	58860516	68198328	58265960	64327812
177	glutamine	Amino acid	Glutamate family (alpha-ketoglutarate derived)	53	LC/MS Pos Early	563	1291	147.076	56-85-9	5961	C00064	HMDB00641	7724780032	10428323840	9273399296	9782852608	10388543488	2145477120	1188714496	1220121600	1171148160	1061013824
922	glutarate (pentanedioate)	Lipids	Fatty acid, Dicarboxylate	396	LC/MS Polar	339	2900	131.035	110-94-1	743	C00489	HMDB00661	33654856	59470448	45204476	45253556	34122484	5616909	13987958	19913184	29034140	17958636
298	glutathione, oxidized (GSSG)	Amino acid	Glutathione metabolism	27727	LC/MS Pos Early	448	2667	613.159	103239-24-3	65359	C00127	HMDB03337	3542595	2604807	2152639	2720125	3456291	5043647	4677233	3956562	3946898	5249788
299	glutathione, reduced (GSH)	Amino acid	Glutathione metabolism	2127	LC/MS Pos Early	496	2000	308.091	70-18-8	124886	C00051	HMDB00125	1235306112	1167532928	1105367424	1344550528	1406428416	2648268800	2521725184	2354163712	1922748928	2586809856
369	glycerate	Carbohydrate	Photorespiration	1572	LC/MS Polar	1052	2070.4	105.019	600-19-1	752	C00258	HMDB00139	101552112	161320528	104101296	111805368	113688664	70282192	139358064	171916208	176778080	152398048
681	glycerol	Lipids	Glycerolipids	15122	LC/MS Neg	1254	758	91.0401	56-81-5	753	C00116	HMDB00131	1055703424	985008576	1281451904	1121386752	1080989824	1294440704	1245093888	1140183552	1146554112	1317703936
717	glycerol 3-phosphate	Lipids	Phospholipids	43847	LC/MS Neg	100000258	613.2	171.006	29849-82-9	754	C00093	HMDB00126	22078760	23559612	19228884	21228840	22387300	30562572	28035430	18911484	23794396	23826408
718	glycerophosphoethanolamine	Lipids	Phospholipids	37455	LC/MS Pos Early	100001620	659	216.063	33049-08-0	123874	C01233	HMDB00114	537619648	657222336	589791168	587196608	607275840	639084608	642405120	714376320	650440896	649860928
803	glycerophosphoglycerol	Lipids	Phospholipids	48857	LC/MS Polar	100001619	2430	245.043		439964	C03274		16182783	23907676	21765572	20942280	19703608	6739634	12928387	14678751	15649879	14148627
762	glycerophosphoinositol*	Lipids	Phospholipids	52307	LC/MS Neg	100001621	630	333.059	16824-65-0				65660436	53987616	77673200	69976088	72394472	59345532	44227264	38048008	38180900	38951480
719	glycerophosphorylcholine (GPC)	Lipids	Phospholipids	15990	LC/MS Pos Early	100000269	672	258.11	28319-77-9	71920	C00670	HMDB00086	8869246976	8734514176	8709231616	8853425152	8836207616	8142448128	8417672704	8314432000	7949173760	8320172544
8	glycine	Amino acid	Serine family (phosphoglycerate derived)	58	LC/MS Pos Early	340	1375	76.0393	56-40-6	750	C00037	HMDB00123	1310639360	1457658496	1306883840	1309785216	1386489600	1266671744	1480838016	1570738176	1330675840	1441910400
1155	glycylleucine	Peptide	Dipeptide	34398	LC/MS Pos Early	100001258	3059	189.123	869-19-2	92843	C02155	HMDB00759	7485550	7017377	5495238	5694754	6473217	9127446	10994564	14242389	12442629	13123709
1164	glycylvaline	Peptide	Dipeptide	18357	LC/MS Pos Early	100000487	2734	175.108	1963-21-9	97417		HMDB28854	8308053	9622822	6320136	6.69731e+06	7811703	3.65383e+06	5864834	7.97672e+06	6708698	7.08138e+06
1039	guanine	Nucleotide	Purine metabolism	32352	LC/MS Neg	172	1330	150.042	73-40-5	764	C00242	HMDB00132	5889350	6079844	2821938	3043172	3987706	7.04716e+06	10954953	13767695	12780319	12484614
1040	guanosine	Nucleotide	Purine metabolism	1573	LC/MS Pos Early	1099	1728	284.099	118-00-3	6802	C00387	HMDB00133	36423176	40816528	25931350	32329012	33738472	40665520	63771940	65182784	55204556	67560616
1070	guanosine 2'-monophosphate (2'-GMP)*	Nucleotide	Purine metabolism	52442	LC/MS Neg	100002733	1241	362.051		444571			90612	89622	89536	62973	63186	94197	127631	197997	161445	131558
1060	guanosine 3'-monophosphate (3'-GMP)	Nucleotide	Purine metabolism	39786	LC/MS Neg	100002704	773.9	362.051	117-68-0	3522												275712
1042	guanosine 5'- monophosphate (5'-GMP)	Nucleotide	Purine metabolism	2849	LC/MS Pos Early	347	800	364.065	5550-12-09	6804	C00144	HMDB01397	67226528	69594456	61080184	64173300	65076380	60170252	48387032	41875396	46217076	44167736
1043	guanosine-2',3'-cyclic monophosphate	Nucleotide	Purine metabolism	37139	LC/MS Neg	74	1480	344.04	15718-49-7	92823	C06194	HMDB11629	697086	704555	809597	648499	737683	846154	1164580	1639834	1630066	1348442
1424	harmane	Secondary metabolism	Alkaloids	27536	LC/MS Pos Early	100000799	3234	183.092	486-84-0	5281404	C09209		6961061	5582146	4463035	3772672	3502037	5206342	5809454	7121303	10572970	8515820
1737	heptaethylene glycol	Xenobiotics	Chemicals	38154	LC/MS Pos Early	100002318	2163	327.201	5617-32-3	79718			4276567	5565165	6311954	5399101	5343498	5041866	4653321	4912835	3868576	4346991
1701	hexaethylene glycol	Xenobiotics	Chemicals	38133	LC/MS Pos Early	100002317	2029	283.175	2615-15-8	17472			3138577	2772399	3.27463e+06	2526491	2318274	2203460	2261415	2941719	2909674	2559188
867	hexanoylglycine	Lipids	Fatty acid conjugate	35436	LC/MS Neg	100001527	2900	172.098	24003-67-6	99463		HMDB00701	789514	666207	952481	877581	980180	983857	519944	526337	569234	549959
179	histidine	Amino acid	Glutamate family (alpha-ketoglutarate derived)	59	LC/MS Pos Early	355	2707	156.077	5934-29-2	6274	C00135	HMDB00177	3953419520	4571660288	4181675776	3633644800	3929639680	3404569344	4495928320	7037159424	5385398784	4859559424
229	histidinol	Amino acid	Glutamate family (alpha-ketoglutarate derived)	15316	LC/MS Pos Early	100000260	3041	142.097	1596-64-1	165271	C00860	HMDB03431	83005136	100856240	53985272	61932172	72537352	52067736	54696000	43931892	40306184	42250796
1347	histidylalanine	Peptide	Dipeptide	42027	LC/MS Pos Early	100003542	3014	227.114	16874-75-2	351667				537107					1268322	2331054	1417499	1516033
135	homocitrate	Amino acid	Aspartate family (OAA derived)	39601	LC/MS Neg	100002554	578	205.035	320573-06-6	439459	C01251	HMDB03518	23593192	30236440	20273474	22640112	23489828	41212680	77960768	89644800	60412724	68156592
181	homocitrulline	Amino acid	Glutamate family (alpha-ketoglutarate derived)	22138	LC/MS Pos Early	100000963	1908	190.119	1190-49-4	65072	C02427	HMDB00679		127074			73620	190676	265064	747941	232450	364575
9	homocysteine	Amino acid	Serine family (phosphoglycerate derived)	15128	LC/MS Pos Early	311	2155	136.043	454-29-5	778	C00155	HMDB00742	456343	610186	345357	367864	557872	1227766	2524041	3.80079e+06	1801924	2802662
108	homoserine	Amino acid	Aspartate family (OAA derived)	18351	LC/MS Polar	100000458	2875.8	118.051	672-15-1	12647	C00263	HMDB00719	4762173	11991329	6.19343e+06	8302842	5728394	4322526	12756265	33090580	35536192	22953610
109	homoserine lactone	Amino acid	Aspartate family (OAA derived)	15696	LC/MS Pos Early	100000262	1980	102.055	2185-02-06	445963	C02926		7888832	7079052	6.83193e+06	7.06985e+06	8081289	4703187	4028837	5685018	4899136	6.01841e+06
1045	hypoxanthine	Nucleotide	Purine metabolism	3127	LC/MS Polar	171	1515.8	135.031	68-94-0	790	C00262	HMDB00157	776807	694924	991665	1900052	2011944	272257	403964	525528	441617	486904
156	imidazole lactate	Amino acid	Glutamate family (alpha-ketoglutarate derived)	15716	LC/MS Pos Early	100000263	2040	157.061	14403-45-3	440129	C05568	HMDB02320	5389280	4587609	5688351	5033542	4879899	4847569	4965589	5.40889e+06	5434797	4514450
1388	indoleacetate	Hormone metabolism	Auxin metabolism	27513	LC/MS Neg	100001034	2200	174.056	6505-45-9	802	C00954	HMDB00197	244681	329124	309271	346031	379958	258938	412604	316580	295136	313768
46	indolelactate	Amino acid	Aromatic amino acid metabolism (PEP derived)	18349	LC/MS Neg	100000463	2286	204.067	832-97-3	92904	C02043	HMDB00671	688027	610488	859552	735368	720899	531850	525451	128030	415042	359596
1046	inosine	Nucleotide	Purine metabolism	1123	LC/MS Neg	361	1602.1	267.073	58-63-9	6021	C00294	HMDB00195	7139703	6576513	7012193	9727195	11184988	3492073	5379180	5475509	4095949	5673157
1047	inosine 5'-monophosphate (IMP)	Nucleotide	Purine metabolism	2133	LC/MS Pos Early	362	650	349.054	4691-65-0	8582	C00130	HMDB00175	490884	595913	949948	1786638	995658	362833	486396	321981	295431	529798
425	inositol 1-phosphate (I1P)	Carbohydrate	Inositol metabolism	43849	LC/MS Polar	370	4785	259.022	573-35-3;106032-59-1	440194	C04006	HMDB00213	30849632	16548974	40366304	25178188	26225164	11918640	20415368	18829662	21562512	15544706
347	isocitrate	Carbohydrate	TCA cycle	12110	LC/MS Pos Early	1206	773	210.061	20226-99-7	1198	C00311	HMDB00193	439800		725881	608142	485201	308806	277707	427776	282366	674082
230	isoleucine	Amino acid	Branched Chain Amino Acids (OAA derived)	1125	LC/MS Neg	376	1419.1	130.087	73-32-5	6306	C00407	HMDB00172	53465008	58431688	43826332	43502520	48726832	59641824	86825072	121584752	96138544	104711000
1206	isoleucylglycine	Peptide	Dipeptide	40008	LC/MS Pos Early	100003169	2719	189.123	868-28-0	342532			10488174	11146652	8909365	9390045	10629662	9574387	10827315	12072401	11682316	13687964
568	isovalerate	Lipids	Free fatty acid	44656	LC/MS Neg	100000708	1564	101.061	503-74-2	10430	C08262	HMDB00718	936004	1029350	822715	1020472	1093242	1.02002e+06	1208653	1318507	1132285	1065680
49	kynurenate	Amino acid	Aromatic amino acid metabolism (PEP derived)	1417	LC/MS Pos Early	98	2385	190.05	492-27-3	3845	C01717	HMDB00715	3118789	3131990	2791062	3093724	2930014	1450190	1604451	895575	992668	1142643
50	kynurenine	Amino acid	Aromatic amino acid metabolism (PEP derived)	15140	LC/MS Pos Early	100000265	2739	209.092	2922-83-0	161166	C00328	HMDB00684	4099963	3.65162e+06	3218002	4636030	4701209	5838698	5182675	5565195	4.1581e+06	5913428
334	lactate	Carbohydrate	Glycolysis	527	LC/MS Polar	482	1468.8	89.0244	79-33-4	612	C00186	HMDB00190	377859488	480616064	500359872	471255776	412944928	204534448	238660672	229570768	253895392	219528576
29	lanthionine	Amino acid	Serine family (phosphoglycerate derived)	42002	LC/MS Pos Early	100003892	1730	209.059	3183-08-02	6994972;98504			940724	738448		783890	885308	1489055	1.53636e+06	1190192	1.41646e+06	1949430
569	laurate (12:0)	Lipids	Free fatty acid	1645	LC/MS Neg	181	5300	199.17	143-07-7	3893	C02679	HMDB00638	2383344640	2099841536	2194412544	2177012224	2378122496	1531804928	1691101312	1583097600	1297939328	1285070336
256	leucine	Amino acid	Branched Chain Amino Acids (pyruvate derived)	60	LC/MS Pos Early	397	2864	132.102	61-90-5	6106	C00123	HMDB00687	1565417088	1713923712	1393265280	1393012736	1561137536	1696797696	2191350272	2770130432	2472144384	2495325184
1330	leucylglutamine*	Peptide	Dipeptide	48189	LC/MS Pos Early	100003183	2620	260.161		4305457			581724	1073944	1048311	1100405	1428288	911586	726667	647505	735584	861768
1188	leucylglycine	Peptide	Dipeptide	40045	LC/MS Pos Early	100003185	2778	189.123	686-50-0	79070			795457	771077	650052	558368	609335	1437800	866675	1030531	1071101	839877
572	linoleate (18:2n6)	Lipids	Free fatty acid	1105	LC/MS Neg	180	5535	279.233	60-33-3	5280450	C01595	HMDB00673	276370464	222767536	261605488	249306880	284414144	282304640	383041600	360475264	188306080	266276912
573	linolenate [alpha or gamma; (18:3n3 or 6)]	Lipids	Free fatty acid	34035	LC/MS Neg	100001337	5450	277.217		5280934	C06426	HMDB03073	30667756	25252318	28985624	28655948	31069888	28520588	39488844	41261192	27259700	30413116
111	lysine	Amino acid	Aspartate family (OAA derived)	1301	LC/MS Pos Early	407	2850	147.113	56-87-1	5962	C00047	HMDB00182	514047040	520884128	556508800	465553440	514263008	545950528	604262528	605178944	564772544	557945152
1225	lysylleucine	Peptide	Dipeptide	40020	LC/MS Pos Early	100003196	3370	260.197	7369-79-1	4682588			16230233	17820304	13624497	14256672	16179807	22360388	32097096	41443352	33166172	35653900
348	malate	Carbohydrate	TCA cycle	1303	LC/MS Neg	409	615.6	133.014	6915-15-7	525	C00149	HMDB00156	5523853824	5662262784	6643991552	5854952960	5834007552	5374212096	5294436352	5554227200	5184960000	4941885952
349	maleate	Carbohydrate	TCA cycle	20676	LC/MS Polar	100000707	2510	115.004	110-16-7	444266	C01384	HMDB00176	30867718	30237338	34885952	30642832	29141596	11869727	18258582	18034892	20662296	15452758
459	mannitol/sorbitol	Carbohydrate	Sucrose, glucose,fructose metabolism	46142	LC/MS Neg	100001740	710	181.072		5780	C01507	HMDB00247	558470976	593245440	580775744	595129792	628768000	476111744	415685792	369170336	391360992	327328832
474	mannose-6-phosphate	Carbohydrate	Sucrose, glucose,fructose metabolism	1469	LC/MS Polar	294	4510	259.022	70442-25-0;104872-94-8	439198	C00275	HMDB01078	41475796	61232828	29329056	39166684	33259622	17414056	32358256	45811716	63533616	62169992
574	margarate (17:0)	Lipids	Free fatty acid	1121	LC/MS Neg	891	5731	269.249	506-12-7	10465		HMDB02259	35255676	27560884	31947672	30312656	31679280	32115638	35010856	36112624	23277020	21965628
112	methionine	Amino acid	Aspartate family (OAA derived)	1302	LC/MS Neg	415	1147	148.044	63-68-3	6137	C00073	HMDB00696	15398564	17134704	12427319	13284249	14961626	16006478	22184878	32600656	25806332	27840092
149	methionine sulfone	Amino acid	Aspartate family (OAA derived)	44878	LC/MS Pos Early	100004635	1250	182.048	820-10-0	69961
113	methionine sulfoxide	Amino acid	Aspartate family (OAA derived)	18374	LC/MS Pos Early	100000039	1272	166.053	3226-65-1	158980	C02989	HMDB02005	5690105	5619913	4369807	4444437	4730343	6997489	8.06527e+06	14422697	9970886	9378526
51	methyl indole-3-acetate	Amino acid	Aromatic amino acid metabolism (PEP derived)	1584	LC/MS Pos Early	1104	3339	190.086	1912-33-0	74706		HMDB29738	1264495	1362805	1259294	1714370	2115590	910680	1558413	1121929	949864	1058869
964	methylphosphate	Cofactors, Prosthetic Groups, Electron Carriers	Oxidative phosphorylation	37070	LC/MS Pos Early	100001805	544	113	7023-27-0	13130		HMDB61711	10399761	10710569	6618473	7187963	7918179	9218607	17534956	19048060	12055401	12457592
1660	mevalonate	Secondary metabolism	Terpenoids	39583	LC/MS Neg	30	860	147.066	96949-03-0	439230	C02104	HMDB00227	1473580	1836117	1939635	1827081	1865380	1066858	1340853	1.68929e+06	1214773	1390263
1674	mevalonolactone	Secondary metabolism	Terpenoids	48118	LC/MS Pos Early	100000772	1375	131.07	674-26-0	10428		HMDB06024	12558698	10777115	16325487	13499216	12507496	8298355	8770643	11014855	8680556	8151786
428	myo-inositol	Carbohydrate	Inositol metabolism	1124	LC/MS Polar	363	3506.3	225.062	87-89-8	892	C00137	HMDB00211	36364364	42386512	41016520	35993648	38120200	26571718	48784696	72138528	63894432	64669572
577	myristate (14:0)	Lipids	Free fatty acid	1365	LC/MS Neg	519	5440	227.202	544-63-8	11005	C06424	HMDB00806	352936032	332382560	311617728	301990112	318351552	239374176	410408576	495374560	326867296	305021888
578	myristoleate (14:1n5)	Lipids	Free fatty acid	32418	LC/MS Neg	100001198	5346.9	225.186	544-64-9	5281119	C08322	HMDB02000	325856192	290715744	317337824	311243648	309525216	184873952	339462112	319752608	214431456	231581088
1048	N1-methyladenosine	Nucleotide	Purine metabolism	15650	LC/MS Pos Early	1242	2120	282.12	15763-06-1	27476	C02494	HMDB03331	12191273	17831878	13915087	13238814	15132516	9316803	14904611	28763888	20846936	31066732
1051	N2,N2-dimethylguanosine	Nucleotide	Purine metabolism	35137	LC/MS Neg	100001412	2220	310.116	2140-67-2	92919		HMDB04824	72660	94882	79093	63716	73704	94760	139066	207933	136824	178941
117	N2,N6-diacetyllysine	Amino acid	Aspartate family (OAA derived)	48455	LC/MS Polar	100006124	1554	229.119	499-86-5	91827			72648			61048	83773	53035		160886	148004	110795
114	N2-acetyllysine	Amino acid	Aspartate family (OAA derived)	36751	LC/MS Neg	100001721	828.3	187.109	1946-82-3	92907	C12989	HMDB00446	157978	320768	612620	436116	584860	783311	899297	583355	685843	436861
116	N6,N6,N6-trimethyllysine	Amino acid	Aspartate family (OAA derived)	1498	LC/MS Pos Early	189	2825	189.16	23284-33-5	440120	C03793	HMDB01325	380470016	398005056	397500864	402363616	439275488	486836256	553410944	525888384	503765344	560423424
115	N6-acetyllysine	Amino acid	Aspartate family (OAA derived)	36752	LC/MS Neg	100001734	1059	187.109	692-04-6	92832	C02727	HMDB00206	1133608	1120546	1419790	1337969	1382103	2596118	2755841	4373228	3382566	3218744
1035	N6-carbamoylthreonyladenosine	Nucleotide	Purine metabolism	35157	LC/MS Neg	100001415	2164	411.127	24719-82-2	161466		HMDB41623	249908	363931	296073	253492	328787	264271	566726	661371	426526	521948
143	N6-carboxyethyllysine	Amino acid	Aspartate family (OAA derived)	37458	LC/MS Pos Early	100001769	2695	219.134					152685984	158610560	164029616	160715536	180440448	106764088	85064176	77526112	85784512	95543224
146	N6-carboxymethyllysine	Amino acid	Aspartate family (OAA derived)	36713	LC/MS Pos Early	100001768	2592	205.118	5746-04-03				1.62633e+06	7.6732e+06	8055385	8556870	9189031	10207421	9037593	7895569	1207100	7659540
1067	N6-succinyladenosine	Nucleotide	Purine metabolism	48130	LC/MS Pos Early	100001664	1930	384.115	4542-23-8			HMDB00912	7860003	7756590	5859194	7911929	8354039	10410284	9946720	10078051	10337022	13629977
118	N-acetylalanine	Amino acid	Aspartate family (OAA derived)	1585	LC/MS Polar	1110	1564.8	130.051	97-69-8	88064	C02847	HMDB00766	90490832	94624432	103512712	104742520	106998968	36075964	32914294	46959404	51203840	53362440
182	N-acetylarginine	Amino acid	Glutamate family (alpha-ketoglutarate derived)	33953	LC/MS Pos Early	100001266	2245	217.13	155-84-0	67427	C02562	HMDB04620	1233355264	976670656	985036544	1191819008	1255525760	1078180736	1172258944	1051302976	1048032320	1095138048
119	N-acetylasparagine	Amino acid	Aspartate family (OAA derived)	33942	LC/MS Pos Early	100001257	785	175.071	4033-40-3	99715		HMDB06028	24798108	18153908	23581356	27436126	28283456	7501490	2412776	1690578	2097137	1374647
120	N-acetylaspartate (NAA)	Amino acid	Aspartate family (OAA derived)	22185	LC/MS Pos Early	100000787	880	176.055	997-55-7;997-55-7	65065	C01042	HMDB00812	1590183	1414811	1382619	1488681	1546150	1552696	1195725	1235349	1476357	1412074
289	N-acetyl-cadaverine	Amino acid	Amines and polyamines	43530	LC/MS Pos Early	100002249	2385	145.134	32343-73-0				581793	516246	675524	416289	635078		110376	108145	121694
11	N-acetylcysteine	Amino acid	Serine family (phosphoglycerate derived)	1586	LC/MS Neg	1107	1108	162.023	616-91-1	12035	C06809	HMDB01890	322668	318756	229861	354920	418813	211919	281325	382657	250784	343461
389	N-acetyl-glucosamine 1-phosphate	Carbohydrate	Amino sugar and nucleotide sugar	15741	LC/MS Polar	1212	4052	300.049	31281-59-1	440364	C04256	HMDB01367	31317988	33955952	39155488	36496736	30787752	3167773	3663503	3038882	5520338	2451162
390	N-acetylglucosamine 6-phosphate	Carbohydrate	Amino sugar and nucleotide sugar	15107	LC/MS Polar	1213	4114	300.049	102029-88-9	439219	C00357	HMDB02817	2140797	2686395	2284490	2616398	2231722	235424	556227	578980	926077	617953
183	N-acetylglutamate	Amino acid	Glutamate family (alpha-ketoglutarate derived)	15720	LC/MS Neg	100000282	621	188.056	5817-08-03	70914	C00624	HMDB01138	3995377	3325629	3597904	4337420	4914070	4575177	3.74487e+06	4262363	4905722	4633190
184	N-acetylglutamine	Amino acid	Glutamate family (alpha-ketoglutarate derived)	33943	LC/MS Pos Early	100001253	845	189.087	2490-97-3	182230	C02716	HMDB06029	136793072	166150240	195123328	216120704	245713136	31784622	16190479	15264385	14985748	12894207
12	N-acetylglycine	Amino acid	Serine family (phosphoglycerate derived)	27710	LC/MS Pos Early	100001006	826	118.05	543-24-8	10972		HMDB00532	13653802	12606325	11216100	14082365	14345455	15796613	16540172	13583785	13942688	13558229
185	N-acetylhistidine	Amino acid	Glutamate family (alpha-ketoglutarate derived)	33946	LC/MS Pos Early	100001293	2065	198.087	39145-52-3	75619	C02997	HMDB32055	169003296	161293376	172606256	172050480	175762336	170470128	168680496	199645392	198254304	156107136
260	N-acetylisoleucine	Amino acid	Branched Chain Amino Acids (pyruvate derived)	33967	LC/MS Neg	100001276	2325	172.098	3077-46-1	2802421			425983	308552	373172	329643	350284	538533	514276	631768	607954	453868
261	N-acetylleucine	Amino acid	Branched Chain Amino Acids (pyruvate derived)	1587	LC/MS Pos Early	1082	2656	174.112	1188-21-2	70912	C02710	HMDB11756	14174948	15682135	18483788	17031300	18652148	18433676	17110362	11260514	13634407	15865788
122	N-acetylmethionine	Amino acid	Aspartate family (OAA derived)	1589	LC/MS Neg	1083	1787	190.054	65-82-7	448580	C02712	HMDB11745	8.31499e+06	8295328	8835612	9100576	9787809	6433066	6909035	7772382	6896346	7142671
139	N-acetylmethionine sulfoxide	Amino acid	Aspartate family (OAA derived)	45428	LC/MS Pos Early	100005463	880	208.064		193368			1379700	991594	1202135	1232675	1102619	598836	430710	623585	386359	369363
52	N-acetylphenylalanine	Amino acid	Aromatic amino acid metabolism (PEP derived)	33950	LC/MS Neg	100001256	2597	206.082	2018-61-3	74839	C03519	HMDB00512	1995372	1970493	2391790	2235492	2496247	4427546	4871920	5049024	4232024	4539050
187	N-acetylproline	Amino acid	Glutamate family (alpha-ketoglutarate derived)	34387	LC/MS Pos Early	100001334	1695	158.081	1074-79-9	322640			22418680	18935230	21484316	23029560	20916020	69183488	44746480	34982684	38597132	47000128
291	N-acetylputrescine	Amino acid	Amines and polyamines	37496	LC/MS Pos Early	192	2230	131.118	18233-70-0	122356	C02714	HMDB02064	68271624	67848880	48270096	56494352	58244736	249909504	243063600	210922960	181728992	273332512
13	N-acetylserine	Amino acid	Serine family (phosphoglycerate derived)	37076	LC/MS Pos Early	100001851	811	148.06	97-14-3	65249		HMDB02931	11023146	10461619	11290912	11841835	12204454	6372771	5356943	5954107	6644360	6278913
123	N-acetylthreonine	Amino acid	Aspartate family (OAA derived)	33939	LC/MS Neg	100001274	821.6	160.062	17093-74-2	152204			2679195	2712508	2950991	2585932	2575902	3020069	2809463	4481376	3793961	4.17804e+06
54	N-acetyltryptophan	Amino acid	Aromatic amino acid metabolism (PEP derived)	33959	LC/MS Neg	100001254	2630	245.093	1218-34-4	700653	C03137	HMDB13713	1769601	1729610	2350650	1846012	2.07687e+06	3517465	3914450	3835537	2898077	3151591
55	N-acetyltyrosine	Amino acid	Aromatic amino acid metabolism (PEP derived)	32390	LC/MS Pos Early	100001104	1860	224.092	537-55-3	68310		HMDB00866	561263	492631	610803	607859	713978	773093	787595	961053	996850	1242620
262	N-acetylvaline	Amino acid	Branched Chain Amino Acids (pyruvate derived)	1591	LC/MS Neg	1084	1704	158.082	96-81-1	66789		HMDB11757	745539	706497	773270	817734	977762	1495784	1146108	1162869	1081259	1205233
186	N-alpha-acetylornithine	Amino acid	Glutamate family (alpha-ketoglutarate derived)	32984	LC/MS Pos Early	100000285	2000	175.108	6205-08-09	439232	C00437	HMDB03357	16579248	9100673	6969360	8795881	9506081	191172016	132057256	84346776	104424576	91126264
1106	N-carbamoylaspartate	Nucleotide	Pyrimidine metabolism	1594	LC/MS Polar	1108	3800	175.036	923-37-5	93072	C00438	HMDB00828	295434	247482	419853	277114	285100
208	N-delta-acetylornithine	Amino acid	Glutamate family (alpha-ketoglutarate derived)	43249	LC/MS Pos Early	100004523	1877	175.108		9920500			6691439	3.0895e+06	2610655	2994741	3134431	139140016	109216176	74646544	82433640	82204024
124	N-formylmethionine	Amino acid	Aspartate family (OAA derived)	2829	LC/MS Neg	194	1543.8	176.039	4289-98-9	439750	C03145	HMDB01015	460862	453912	505168	491804	500027	476985	408814	317628	306506	351870
89	N-formylphenylalanine	Amino acid	Aromatic amino acid metabolism (PEP derived)	48433	LC/MS Neg	100006056	2336	192.067	13200-85-6	759256			92932	153506	148345	109230	131580	100975	137720	166405	119740	136406
939	nicotinamide	Cofactors, Prosthetic Groups, Electron Carriers	Nicotinate and nicotinamide metabolism	594	LC/MS Pos Early	432	1942	123.055	98-92-0	936	C00153	HMDB01406	26380400	30573056	27796216	26512212	28050950	30407108	27669380	33145830	39342952	37650088
940	nicotinamide adenine dinucleotide (NAD+)	Cofactors, Prosthetic Groups, Electron Carriers	Nicotinate and nicotinamide metabolism	5278	LC/MS Neg	1310	1434	662.102	53-84-9	5893	C00003	HMDB00902	88478776	100728992	116789184	108563336	122495024	96667136	88554808	111635904	99155304	93401728
943	nicotinamide adenine dinucleotide reduced (NADH)	Cofactors, Prosthetic Groups, Electron Carriers	Nicotinate and nicotinamide metabolism	31475	LC/MS Neg	428	1540	664.117	58-68-4;606-68-8	439153	C00004	HMDB01487	446224	385627	130351	180254	267375	381428	583426	1400008	850325	735333
944	nicotinamide ribonucleotide (NMN)	Cofactors, Prosthetic Groups, Electron Carriers	Nicotinate and nicotinamide metabolism	22152	LC/MS Pos Early	1312	766	335.064	1094-61-7	14180	C00455	HMDB00229	340410528	382729536	302793440	309029184	334723456	368050016	458186752	538744704	467132416	508408352
945	nicotinamide riboside	Cofactors, Prosthetic Groups, Electron Carriers	Nicotinate and nicotinamide metabolism	33013	LC/MS Pos Early	100001310	2040	255.098	1341-23-7	439924	C03150	HMDB00855	99967576	92565848	70863928	74915120	80414472	117390000	252433776	326856352	241022096	328350080
946	nicotinate	Cofactors, Prosthetic Groups, Electron Carriers	Nicotinate and nicotinamide metabolism	1504	LC/MS Pos Early	567	1673	124.039	59-67-6	938	C00253	HMDB01488	13689208	14351142	6567408	9854833	12676990	18349428	31305804	50416312	44353604	57499476
947	nicotinate adenine dinucleotide (NAAD+)	Cofactors, Prosthetic Groups, Electron Carriers	Nicotinate and nicotinamide metabolism	15725	LC/MS Neg	100000118	1200	663.086	6450-77-7;104809-30-5	25246170							23004	238799	1.24e+06	4.86002e+06	2.45365e+06	6623202
948	nicotinate ribonucleoside	Cofactors, Prosthetic Groups, Electron Carriers	Nicotinate and nicotinamide metabolism	33471	LC/MS Pos Early	100001316	1536	256.082	2625-49-2	161234	C05841	HMDB06809	9312693	15418604	11397474	10854327	11472690	29500108	93635712	220727600	111821264	225014160
953	nicotinic acid mononucleotide (NaMN)	Cofactors, Prosthetic Groups, Electron Carriers	Nicotinate and nicotinamide metabolism	32461	LC/MS Polar	100001058	4323.7	334.033	321-02-8	5288991	C01185	HMDB01132	469866		207942	115658	591444	303002	2167737	4386127	819327	7492427
133	N-methylalanine	Amino acid	Aspartate family (OAA derived)	37069	LC/MS Pos Early	100001823	1536	104.071	600-21-5	5288725;6971259	C02721	HMDB01906	91635144	114402832	106496976	99562240	115550192	101770544	108377672	117021448	92835264	98838200
212	N-monomethylarginine	Amino acid	Glutamate family (alpha-ketoglutarate derived)	43586	LC/MS Pos Early	100004488	2845	189.135	53308-83-1	132862	C03884	HMDB29416	24668992	27074212	23306032	25248186	25130538	25947634	31784252	38764492	33881784	36484496
874	N-octanoylglycine	Lipids	Fatty acid conjugate	43502	LC/MS Neg	100003940	4335.4	200.129	14246-53-8	84290		HMDB00832	6542996	5475997	11508589	10770687	10197841	3.99555e+06	1283708	859000	1137288	954863
869	N-palmitoyl glycine	Lipids	Fatty acid conjugate	42092	LC/MS Neg	100003686	5580	312.254	2441-41-0	151008			629875	399409	640268	532115	462919	1362056	1006715	1271865	768202	874095
125	O-acetylhomoserine	Amino acid	Aspartate family (OAA derived)	31539	LC/MS Pos Early	100001129	2092	162.076	7540-67-2	439389	C01077		675385024	838560320	738974464	686724736	751148352	748995136	926942912	850180160	781340608	717130944
1749	octaethylene glycol	Xenobiotics	Chemicals	38155	LC/MS Pos Early	100002319	2289	371.228	5117-19-1	78798			3933116	4449473	5409755	4670504	4378772	4319032	4196879	4142222	3788264	4095133
622	oleamide	Lipids	Fatty acid amide	32458	LC/MS Neg	1504	6581.5	280.265	301-02-0	5283387	C19670	HMDB02117	7780327	4576844	6307646	8488863	10638610	5691219	4588138	4330635	5.90322e+06	4270733
614	oleate/vaccenate (18:1)	Lipids	Free fatty acid	52285	LC/MS Neg	100008930	5655	281.249					7859672064	7164323840	7798352384	7061298688	7132554240	6850096640	8240345088	8484420096	5256181760	5727763968
624	oleoyl ethanolamide	Lipids	Fatty acid amide	38102	LC/MS Neg	1137	6400	324.291	11-58-0;111-58-0	5283454		HMDB02088	311781	152965	336119	221888	387550	204448	234966	305095	91438	28020
300	ophthalmate	Amino acid	Glutathione metabolism	34592	LC/MS Pos Early	100001311	2085	290.135	495-27-2	7018721		HMDB05765	199376016	181646768	217221136	197825904	207264192	398556256	370797760	329768352	340209888	359508064
188	ornithine	Amino acid	Glutamate family (alpha-ketoglutarate derived)	1493	LC/MS Pos Early	444	2800	133.097	3184-13-2	6262	C00077	HMDB03374	884969728	599565568	449482432	534474784	562183360	6285459968	5865078784	4887001088	4974878720	5157620736
1093	orotate	Nucleotide	Pyrimidine metabolism	1505	LC/MS Polar	445	1638.1	155.01	50887-69-9	967	C00295	HMDB00226	20808852	24623080	30696754	24659788	22053020	5123720	5682957	3.43622e+06	5359136	3768981
1094	orotidine	Nucleotide	Pyrimidine metabolism	35172	LC/MS Polar	100001416	2250	287.052	314-50-1	92751	C01103	HMDB00788	285405	280257		206532	295423	225243	554811	953915	281379	635789
584	palmitate (16:0)	Lipids	Free fatty acid	1336	LC/MS Neg	424	5618	255.233	57-10-3	985	C00249	HMDB00220	11926737920	10573220864	11047000064	9886567424	9669753856	8522290176	10807365632	12172445696	9592972288	8545793024
585	palmitoleate (16:1n7)	Lipids	Free fatty acid	33447	LC/MS Neg	452	5475	253.217	373-49-9	445638	C08362	HMDB03229	13654252544	12123627520	12507669504	11392231424	12093367296	11015188480	15532620800	16670536704	11606362112	11274979328
625	palmitoyl ethanolamide	Lipids	Fatty acid amide	38165	LC/MS Pos Late	1489	1643	300.29	544-31-0	4671	C16512	HMDB02100	1349563	1255445	952167	1441213	1333598	1341384	1092927	1202793	999614	984323
655	palmitoylcholine	Lipids	Fatty acid ester	52944	LC/MS Pos Late	100009233	1482	342.337		151731
934	pantothenate	Cofactors, Prosthetic Groups, Electron Carriers	CoA metabolism	1508	LC/MS Neg	1024	1498.7	218.103	137-08-6	6613	C00864	HMDB00210	5066357	4885987	6657039	5742917	5748627	6116166	6256494	6277540	5580896	6262732
588	pentadecanoate (15:0)	Lipids	Free fatty acid	1361	LC/MS Neg	980	5521	241.217	1002-84-2;10002-84-2	13849	C16537	HMDB00826	39570604	37031476	34666168	32823394	37340892	33653984	49719548	56957036	35888180	36026744
1727	pentaethylene glycol	Xenobiotics	Chemicals	38158	LC/MS Pos Early	100002316	1874	239.149	4792-15-8	62551			8654075	9662219	10952547	9863459	9698181	9685225	10220887	9313367	8696577	8984274
58	phenethylamine	Amino acid	Aromatic amino acid metabolism (PEP derived)	12142	LC/MS Pos Early	1207	3065	122.096	64-04-0	1001	C05332	HMDB02017		540537	556297	822307	530948	794860	689576	744752	652016	523232
61	phenylalanine	Amino acid	Aromatic amino acid metabolism (PEP derived)	64	LC/MS Pos Early	460	2878	166.086	63-91-2	6140	C00079	HMDB00159	1749482752	1937451264	1490438400	1550570880	1713696128	1982372096	2575507968	3107429632	2797765376	3020067584
1129	phenylalanylalanine	Peptide	Dipeptide	41374	LC/MS Pos Early	100003589	2909	237.123	3918-87-4	6993123;5488196			1194996	1299282	1796795	1648504	1439946	2026263	1583824	1545156	1403315	1761062
1256	phenylalanylglycine	Peptide	Dipeptide	41370	LC/MS Pos Early	100003588	2898	223.108	721-90-4	98207			2814699	2886248	2076974	2168887	2481305	3.37888e+06	4809750	7.1997e+06	5866279	6350923
62	phenyllactate (PLA)	Amino acid	Aromatic amino acid metabolism (PEP derived)	22130	LC/MS Neg	100000774	2208	165.056	828-01-3	3848	C05607	HMDB00779	6.93669e+06	6.60908e+06	8.0945e+06	8149928	8120721	5856138	5351056	4412553	4068102	3955193
63	phenylpyruvate	Amino acid	Aromatic amino acid metabolism (PEP derived)	566	LC/MS Polar	241	845	163.04	156-06-9	997	C00166	HMDB00205	261329	496432	424374	438113	388146	428942	1032687	1586368	987496	926022
965	phosphate	Cofactors, Prosthetic Groups, Electron Carriers	Oxidative phosphorylation	42109	LC/MS Pos Early	461	576	98.9842	7664-38-2	1061	C00009	HMDB01429	1770643200	1898306304	1770015488	1686317056	1838030208	1916654208	1982840320	1987928064	1923975424	1927324928
335	phosphoenolpyruvate (PEP)	Carbohydrate	Glycolysis	597	LC/MS Pos Early	463	585	168.99	10526-80-4	1005	C00074	HMDB00263	6403051	11217406	6.77977e+06	8365411	9074467	9134399	12856454	11576402	10878771	9217031
935	phosphopantetheine	Cofactors, Prosthetic Groups, Electron Carriers	CoA metabolism	15504	LC/MS Neg	100000328	1596.9	357.089	NA	987	C01134	HMDB01416	3593247	3264304	2573321	2577295	3118302	4476701	6418861	8003337	5250696	6253159
152	phosphothreonine	Amino acid	Aspartate family (OAA derived)	37453	LC/MS Pos Early	100002076	605	200.032	27530-80-9	1016	C12147		2497384	3804161	3448251	3574908	2472670	2993890	3540747	3852872	4959898	4431308
844	phytosphingosine	Lipids	Sphingolipid	1510	LC/MS Pos Late	469	1367	318.3	554-62-1	122121	C12144	HMDB04610	21451908	18240386	15375025	21429100	19180000	27305530	23104568	51898952	37598728	43567588
64	picolinate	Amino acid	Aromatic amino acid metabolism (PEP derived)	1512	LC/MS Pos Early	1022	910	124.039	98-98-6	1018	C10164	HMDB02243	3080610	3442991	4.13219e+06	3807410	2954169	4452404	3364405	2708175	3208968	2494680
126	pipecolate	Amino acid	Aspartate family (OAA derived)	1444	LC/MS Pos Early	1025	2200	130.086	4043-87-2	849	C00408	HMDB00070	136407920	158288224	154034944	151427264	163059216	102799792	79123000	72676104	82321616	88016864
1342	pro-hydroxy-pro	Peptide	Dipeptide	35127	LC/MS Pos Early	100001167	2128	229.118	18684-24-7	11673055		HMDB06695						51058132	54484664	59399892	56349292	56798588
189	proline	Amino acid	Glutamate family (alpha-ketoglutarate derived)	1898	LC/MS Pos Early	480	1603	116.071	147-85-3	145742	C00148	HMDB00162	11622039552	12953019392	12710320128	12435319808	12653883392	16011566080	19019266048	17445150720	14888620032	18497662976
1148	prolylglycine	Peptide	Dipeptide	40703	LC/MS Pos Early	100003674	2136	173.092	2578-57-6	7408076;6426709			16851764	19732106	14211622	15588477	16763044	18991652	21534942	26412188	22361176	23706348
1095	pseudouridine	Nucleotide	Pyrimidine metabolism	33442	LC/MS Neg	821	1100	243.062	1445-07-4	15047	C02067	HMDB00767	4359158	6196703	5879659	5067796	5696153	4629125	7.54079e+06	12000260	8713354	10814865
962	pterin	Cofactors, Prosthetic Groups, Electron Carriers	Folate Metabolism	43023	LC/MS Neg	100004216	1370	162.042	22363-60-4	73000	C00715	HMDB00802	157807	179442	180912	141180	175112	72484	71814	133444	116609	71916
285	putrescine	Amino acid	Amines and polyamines	1408	LC/MS Pos Early	49	3027	89.1073	110-60-1	1045	C00134	HMDB01414	2914982	3.17086e+06	2049937	2282277	2817146	18147920	17757784	15144108	11563153	19780430
1002	pyridoxal	Cofactors, Prosthetic Groups, Electron Carriers	Vitamin B metabolism (B6 or B12)	1651	LC/MS Pos Early	491	2343	168.066	65-22-5	1050	C00250	HMDB01545	3912362	4256423	3373477	4556340	4467705	3.19849e+06	5771123	5815135	4506153	5.83674e+06
1003	pyridoxal phosphate	Cofactors, Prosthetic Groups, Electron Carriers	Vitamin B metabolism (B6 or B12)	5331	LC/MS Pos Early	492	1367	248.032	41468-25-1	1051	C00018	HMDB01491		245107		316342	188133	323856	360527	456969	388384	322666
1004	pyridoxamine	Cofactors, Prosthetic Groups, Electron Carriers	Vitamin B metabolism (B6 or B12)	2150	LC/MS Pos Early	568	2975	169.097	58052-48-5	1052	C00534	HMDB01431	7312620	6976197	6742746	7546171	7552821	9903050	15034650	17935588	16275357	19430536
1007	pyridoxamine phosphate	Cofactors, Prosthetic Groups, Electron Carriers	Vitamin B metabolism (B6 or B12)	3138	LC/MS Pos Early	493	1932	249.063	529-96-4	1053	C00647	HMDB01555	10510055	11257501	12771679	12331852	12498616	11257234	9824583	9710629	9992266	10732495
1005	pyridoxate	Cofactors, Prosthetic Groups, Electron Carriers	Vitamin B metabolism (B6 or B12)	31555	LC/MS Polar	100001121	846	182.046	82-82-6	6723	C00847	HMDB00017	258870	645491	271274	246818	244441	225048	271720	333996	271119	233323
1006	pyridoxine (Vitamin B6)	Cofactors, Prosthetic Groups, Electron Carriers	Vitamin B metabolism (B6 or B12)	608	LC/MS Pos Early	936	2442	170.081	58-56-0	1054	C00314	HMDB02075	36445312	41526184	27224546	31706298	37106368	39823772	61607036	69620872	56706952	68029328
190	pyroglutamine*	Amino acid	Glutamate family (alpha-ketoglutarate derived)	46225	LC/MS Pos Early	100001540	1900	129.066	2353-44-8	134508			122190712	137077200	159882784	146169120	146757280	140855952	129491408	118813528	109286480	113484560
147	pyrraline	Amino acid	Aspartate family (OAA derived)	48428	LC/MS Neg	100001767	2304	253.119	74509-14-1				174438	187638	271005	191898	202374	155339	103316	116554	145117	154178
337	pyruvate	Carbohydrate	Glycolysis	42582	LC/MS Neg	823	732.4	87.0088	127-17-3	1060	C00022	HMDB00243	12962699	18216044	18197344	18699228	15414713	14181250	23203888	27810740	21443612	24704910
65	quinate	Amino acid	Aromatic amino acid metabolism (PEP derived)	18335	LC/MS Polar	100000442	2432.9	191.056	77-95-2	6508	C00296	HMDB03072	1634739	1703864	1862569	1476826	1668509	562030	840615	997179	1164971	1557820
482	raffinose	Carbohydrate	Sucrose, glucose,fructose metabolism	586	LC/MS Neg	879	978.3	503.162	17629-30-0	10542	C00492	HMDB03213	112138	512521		512836	776164	411058	618112	585523	606974	423972
483	rhamnose	Carbohydrate	Sucrose, glucose,fructose metabolism	15569	LC/MS Polar	920	1465.5	163.061	10030-85-0	25310	C00507	HMDB00849	6950951	6367651	5.39514e+06	5649368	6288403	4820724	5505569	6797567	6062885	5568855
393	ribitol	Carbohydrate	Amino sugar and nucleotide sugar	15772	LC/MS Polar	100000406	1789.6	151.061	488-81-3	6912	C00474	HMDB00508	10385907	5972886	8.00228e+06	7.02906e+06	10409178	4568899	7.3052e+06	8941393	8.06938e+06	7253515
971	riboflavin (Vitamin B2)	Cofactors, Prosthetic Groups, Electron Carriers	Riboflavin and FAD metabolism	1827	LC/MS Pos Early	500	2292	377.146	83-88-5	493570	C00255	HMDB00244							102508	178132	73807	138621
394	ribonate	Carbohydrate	Amino sugar and nucleotide sugar	27731	LC/MS Polar	100001007	2425	165.04	5336-08-03	5460677	C01685	HMDB00867	37628036	76752488	67545176	44072760	44201536	33076942	40155944	64269104	71493504	49705240
395	ribose	Carbohydrate	Amino sugar and nucleotide sugar	1471	LC/MS Polar	914	1508.2	195.051	50-69-1	5779	C00121	HMDB00283	1510164	2506568	1339183	1572034	1837468	1338139	3023392	4662387	4693837	3653005
421	ribose 1-phosphate	Carbohydrate	Amino sugar and nucleotide sugar	1763	LC/MS Polar	219	4025	229.012	50-99-7;58459-37-3	439236	C00620	HMDB01489	3986583	6024163	3274525	4082921	3754445	1160411	6480591	10051056	12437659	10017871
359	ribose 5-phosphate	Carbohydrate	Calvin cycle and pentose phosphate	561	LC/MS Polar	19	4193	229.012	18265-46-8;108321-05-7		C00117	HMDB01548	3.0256e+06	3681219	4364398	2510274	2355170	230171	1801296	749465	1418106	739538
417	ribulose/xylulose	Carbohydrate	Amino sugar and nucleotide sugar	48340	LC/MS Polar	100006122	1400	149.046					1691830	3311733		1962327	2644342	2065432	4617669	6809028	4014954	4788429
385	ribulose/xylulose 5-phosphate	Carbohydrate	Amino sugar and nucleotide sugar	37288	LC/MS Polar	100002179	3888	229.012			C00199		10159236	10435151	9900740	7054978	9028321	3505868	7262065	7772260	6364823	4672900
129	saccharopine	Amino acid	Aspartate family (OAA derived)	1495	LC/MS Pos Early	392	2530	277.139	997-68-2	160556	C00449	HMDB00279	270808000	213919040	262058816	286439584	295107456	159367760	110561744	108421808	90098752	103813600
130	S-adenosylhomocysteine (SAH)	Amino acid	Aspartate family (OAA derived)	42382	LC/MS Neg	197	1832.4	383.114	979-92-0	439155	C00021	HMDB00939	9792523	8608686	9614268	9279663	9738775	10783669	12717308	15353567	11820498	11622567
131	S-adenosylmethionine (SAM)	Amino acid	Aspartate family (OAA derived)	15915	LC/MS Pos Early	1263	3002	399.145	24346-00-7;86867-01-8;86867-0108	34755	C00019	HMDB01185	47862488	45642636	46544008	51510212	53656576	30193494	20770128	26983424	24070100	27729740
434	scyllo-inositol	Carbohydrate	Inositol metabolism	32379	LC/MS Polar	100001215	3468	225.062	488-59-5	892	C06153	HMDB06088	3833024	12685233	9695029	7.81296e+06	6329397	2314654	5396996	11428160	14326949	13313487
362	sedoheptulose-7-phosphate	Carbohydrate	Calvin cycle and pentose phosphate	35649	LC/MS Pos Early	100001628	540	273.037	2646-35-7	616	C05382	HMDB01068	17824190	16235165	12765033	13597791	15309673	16568083	17696634	23398518	21415220	23548524
16	serine	Amino acid	Serine family (phosphoglycerate derived)	1648	LC/MS Pos Early	503	1239	106.05	56-45-1	5951	C00065	HMDB00187	1183077888	1483345152	1353780224	1307612288	1383189760	1246847232	1497214464	1760427904	1586824576	1526505600
67	shikimate	Amino acid	Aromatic amino acid metabolism (PEP derived)	15144	LC/MS Polar	100000293	2725	173.046	138-59-0	8742	C00493	HMDB03070	3622157	5101342	3982145	3796871	3409512	1195354	2508756	2229975	2353116	2173836
321	S-lactoylglutathione	Amino acid	Glutathione metabolism	15731	LC/MS Pos Early	1343	2124	380.112	54398-03-7	440018	C03451	HMDB01066	5236121	5653915	4102594	4823672	4963575	9903026	11042956	7944029	9287830	9594041
301	S-methylglutathione	Amino acid	Glutathione metabolism	33944	LC/MS Pos Early	100001259	2200	322.107	2922-56-7	3605667	C11347		2647443	3342404	2115195	2525991	2692513	3905696	3650404	2732254	2426116	3598903
286	spermidine	Amino acid	Amines and polyamines	485	LC/MS Pos Early	50	3355	146.165	124-20-9	1102	C00315	HMDB01257	43575304	66297508	61108880	56712844	65952188	67243352	77024568	111248528	77493280	89930456
845	sphinganine	Lipids	Sphingolipid	17769	LC/MS Pos Late	313	1413	302.305	3102-56-5	3126	C00836	HMDB00269	75319024	83068688	71918136	88580384	70788008	51244604	57811344	89421392	70730184	61217968
851	sphinganine-1-phosphate	Lipids	Sphingolipid	52605	LC/MS Pos Late	100001876	1431	382.272	19794-97-9	520		HMDB01383	672235	656919	561548	663955	598892	385021	437439	516239	461464	346507
846	sphingosine	Lipids	Sphingolipid	17747	LC/MS Pos Late	297	1393	300.29	123-78-4	5353955	C00319	HMDB00252	330874	375458	364464	271782	321543	309639	382886	586449	507793	502527
590	stearate (18:0)	Lipids	Free fatty acid	1358	LC/MS Neg	439	5872	283.264	57-11-4	5281	C01530	HMDB00827	2721054720	1850915840	2227450624	2106735360	2124916352	1854539392	2130599424	2569614336	1784772224	1447226880
353	succinate	Carbohydrate	TCA cycle	1437	LC/MS Neg	252	603	117.019	110-15-6	1110	C00042	HMDB00254	170892400	167767584	174745392	153233920	150365952	186198928	188362848	185616272	165840240	162613104
352	succinylcarnitine	Carbohydrate	TCA cycle	37058	LC/MS Pos Early	100001948	2291	262.129					1599088	1867791	1558171	1909436	1913724	526527	588292	421873	482900	826007
24	sulfate*	Amino acid	Serine family (phosphoglycerate derived)	46960	LC/MS Neg	100002528	616	96.9601	14808-79-8	1118	C00059	HMDB01448	25019130	29996808	28198600	24703248	23189632	23837288	25109456	31148438	28804176	27380332
1738	tetraethylene glycol	Xenobiotics	Chemicals	38101	LC/MS Pos Early	100002315	1662	195.123	112-60-7	8200			13944067	16065734	16530321	15504148	15852541	14107640	12570800	12062932	9816027	9328910
989	thiamin (Vitamin B1)	Cofactors, Prosthetic Groups, Electron Carriers	Thiamine metabolism	5341	LC/MS Pos Early	873	3050	265.112	59-43-8	1130	C00378	HMDB00235	261808032	276086080	253326048	261796672	264497200	304154976	361226656	420718912	389742464	414150848
991	thiamin diphosphate	Cofactors, Prosthetic Groups, Electron Carriers	Thiamine metabolism	35670	LC/MS Neg	522	1195.1	423.03	154-87-0	1132	C00068	HMDB01372	139545	162446	127102	117441	109467	453040	721522	1119482	760880	753286
983	threonate	Cofactors, Prosthetic Groups, Electron Carriers	Ascorbate metabolism	27738	LC/MS Polar	100001022	2384	135.03	70753-61-6	151152	C01620	HMDB00943	6.52735e+06	8397997	6.73911e+06	7884678	6.47586e+06	3489057	6483758	3688971	3627047	4418460
132	threonine	Amino acid	Aspartate family (OAA derived)	1284	LC/MS Pos Early	564	1514	120.066	72-19-5	6288	C00188	HMDB00167	1357534336	1588255744	1416288640	1421457536	1518528128	1458327040	1767107840	2300916224	1946821248	2177634816
1214	threonylphenylalanine	Peptide	Dipeptide	31530	LC/MS Pos Early	100001125	3077	267.134	16875-27-7	4099799;4099798
1096	thymidine	Nucleotide	Pyrimidine metabolism	2183	LC/MS Neg	872	1963.7	241.083	50-89-5	5789	C00214	HMDB00273	68168	85412	55207	63844	56252	40743	54630	51204	53848	68317
1097	thymidine 5'-monophosphate	Nucleotide	Pyrimidine metabolism	12023	LC/MS Neg	1248	883	321.049	33430-62-5	9700	C00364	HMDB01227	47399	68157	60599	100561	123193					54341
194	trans-4-hydroxyproline	Amino acid	Glutamate family (alpha-ketoglutarate derived)	32306	LC/MS Pos Early	1001	1064	132.066	51-35-4	5810	C01157	HMDB00725	12595276	14167145	10308802	10217655	11736807	232830528	324288128	311435360	240373984	270752992
491	trehalose	Carbohydrate	Sucrose, glucose,fructose metabolism	15573	LC/MS Polar	915	3495	387.114	6138-23-4	7427	C01083	HMDB00975	14340777984	13980631040	15227502592	13888697344	13138128896	6255734784	10481327104	11706510336	14470334464	10495371264
492	trehalose 6-phosphate	Carbohydrate	Sucrose, glucose,fructose metabolism	36828	LC/MS Polar	100000296	5000	421.075	136632-28-5	122336	C00689	HMDB01124	24541062	25067272	26096666	25483708	24387340	5815443	18149504	15863881	19375106	17446756
1734	triethanolamine	Xenobiotics	Chemicals	22202	LC/MS Pos Early	100000989	1963	150.112	102-71-6	7618	C06771	HMDB32538	323173	1074793	920080	744223	728862	351086		464531		368311
949	trigonelline (N'-methylnicotinate)	Cofactors, Prosthetic Groups, Electron Carriers	Nicotinate and nicotinamide metabolism	32401	LC/MS Pos Early	100001092	1388	138.055	535-83-1	5570	C01004	HMDB00875	2081038	3617628	2500324	2282198	2770831	2.83021e+06	3413810	4344557	2749442	4.08504e+06
1739	trihydroxybutane	Xenobiotics	Chemicals	38636	LC/MS Neg	100002193	925	105.056	4435-50-1	20497			3.19445e+06	3311668	3.33175e+06	3411754	3.58617e+06	4151237	5294685	6.48389e+06	4729860	5564659
82	tryptamine	Amino acid	Aromatic amino acid metabolism (PEP derived)	6104	LC/MS Pos Early	1095	3062	161.107	61-54-1	1150	C00398	HMDB00303	434541	383338	449373	401338	433933	378381	322806	327806	551255	510049
68	tryptophan	Amino acid	Aromatic amino acid metabolism (PEP derived)	54	LC/MS Neg	565	2291	203.083	73-22-3	6305	C00078	HMDB00929	73842056	104271592	87171632	74589800	78109840	248479008	387528992	633475264	404969504	528179136
1337	tryptophylglycine	Peptide	Dipeptide	43028	LC/MS Pos Early	100003609	2930	262.119	7360-09-0	263471			1024069	1142413	892826	1002415	1088732	1326963	1778284	2.03989e+06	1672850	2.02479e+06
70	tyrosine	Amino acid	Aromatic amino acid metabolism (PEP derived)	1299	LC/MS Pos Early	815	2430	182.081	60-18-4	6057	C00082	HMDB00158	342905728	416634624	294648128	338792768	355661408	385080864	558692672	812545536	622734080	739049280
1429	tyrosol	Secondary metabolism	Alkaloids	41515	LC/MS Neg	100003493	2716	137.061	501-94-0	10393	C06044	HMDB04284	49960624	50668736	61321448	56655356	58886652	27419114	30555540	25483672	23024964	25820144
1146	tyrosylglycine	Peptide	Dipeptide	41375	LC/MS Neg	100003598	1635	237.088	673-05-5	259323			399429	395344	235566	212970	302364	445185	693264	805481	702604	769553
399	UDP-glucose	Carbohydrate	Amino sugar and nucleotide sugar	32344	LC/MS Polar	1096	3950	565.048	117756-22-6	8629	C00029	HMDB00286	63028512	80463568	53028196	49356548	41391344	12779989	41022744	50533832	65610484	66153876
401	UDP-N-acetylglucosamine	Carbohydrate	Amino sugar and nucleotide sugar	35162	LC/MS Pos Early	1249	540	608.089	91183-98-1	445675	C00043	HMDB00290	4665068	4237292	2901393	3310694	3130515	1952848	1241574	641716	958416	535553
598	undecanoate (11:0)	Lipids	Free fatty acid	12067	LC/MS Neg	889	5219.2	185.155	334-48-5	8180	C17715	HMDB00947	4085416	3098069	3447794	3.71538e+06	3.51597e+06	2744080	3533178	2491040	2890418	2474348
1099	uracil	Nucleotide	Pyrimidine metabolism	605	LC/MS Neg	825	1086	111.02	66-22-8	1174	C00106	HMDB00300	2039761	2850324	1670322	1635682	2038803	2087265	3047367	5492745	4138979	4202332
1100	uridine	Nucleotide	Pyrimidine metabolism	606	LC/MS Neg	535	1457.6	243.062	58-96-8	6029	C00299	HMDB00296	33526432	36581808	31849100	30438580	32357100	35561060	54196440	70577184	55666528	58426088
1108	uridine 3'-monophosphate (3'-UMP)	Nucleotide	Pyrimidine metabolism	39764	LC/MS Polar	106	3800	323.029	35170-0-7;35170-03-7	101543	C01368		529608	1807393		1233246	742179	178455	1075818	1777238	2482959	1886796
1101	uridine 5'-diphosphate (UDP)	Nucleotide	Pyrimidine metabolism	5345	LC/MS Polar	870	4450	402.995	21931-53-3	6031	C00015	HMDB00295	706814	1904185	2862675	2951826	1222814	1515164	987447	654619	1565402	1580845
1102	uridine 5'-monophosphate (UMP)	Nucleotide	Pyrimidine metabolism	2856	LC/MS Neg	869	627	323.029	3387-36-8	6030	C00105	HMDB00288	27706036	22418834	23701438	20889742	21800164	25346616	21610976	26059452	24197402	21708922
1103	uridine-2',3'-cyclic monophosphate	Nucleotide	Pyrimidine metabolism	37137	LC/MS Polar	75	1779.6	305.018	40632-52-8	439715	C02355	HMDB11640	377126	1143756	919184	707420	684716	570134	1298935	2156309	2287938	1582435
265	valine	Amino acid	Branched Chain Amino Acids (pyruvate derived)	1649	LC/MS Neg	566	909.4	116.072	72-18-4	6287	C00183	HMDB00883	95608608	103223392	86299088	79499776	90081328	93713632	118516912	156220240	122041832	143970576
1274	valylglutamine	Peptide	Dipeptide	42079	LC/MS Pos Early	100003640	2295	246.145	42854-54-6	5253209			11786999	11906159	10376599	11246337	12158557	7839999	7076997	7661378	8157784	8715915
1115	valylglycine	Peptide	Dipeptide	40475	LC/MS Pos Early	100003641	2444	175.108	686-43-1	136487			6605328	8885280	4489341	4755027	5997799	8.0919e+06	11977225	13759835	11574191	13321676
1232	valylleucine	Peptide	Dipeptide	39994	LC/MS Pos Early	100003210	3138	231.17	22906-55-4	352039			981012	638117	1.02519e+06	1046277	1201956	976520	522350	738896	780606	729039
1056	xanthine	Nucleotide	Purine metabolism	3147	LC/MS Pos Early	1004	1032	153.041	69-89-6	1188	C00385	HMDB00292	14434216	16191390	16846616	14864678	16525667	9910171	11251812	13862932	10960731	10885675
1057	xanthosine	Nucleotide	Purine metabolism	15136	LC/MS Neg	100000299	1075.3	283.068	146-80-5	64959	C01762	HMDB00299		31103	33611	43368	50827	835828	2305656	2752173	1.71896e+06	2377327
73	xanthurenate	Amino acid	Aromatic amino acid metabolism (PEP derived)	15679	LC/MS Pos Early	100000015	2236	206.045	59-007	5699	C02470	HMDB00881	231821	393478	305098	274175	285664

## Sheet: ProNormImpData
												SAMPLE NAME	UVAL-00001	UVAL-00002	UVAL-00003	UVAL-00004	UVAL-00005	UVAL-00006	UVAL-00007	UVAL-00008	UVAL-00009	UVAL-00010
												CLIENT IDENTIFIER	A1	A2	A3	A4	A5	B1	B2	B3	B4	B5
												SAMPLE ID	2617169	2617182	2617161	2617174	2617166	2617158	2617170	2617171	2617185	2617186
												PARENT SAMPLE ID	2499619	2499620	2499621	2499622	2499623	2499624	2499625	2499626	2499627	2499628
												BRADFORD PROTEIN	3.333	3.357	2.985	2.477	2.797	3.359	2.369	3.446	3.687	3.415
												GROUP	A	A	A	A	A	B	B	B	B	B
												GROUP ID	WT	WT	WT	WT	WT	WT_GA	WT_GA	WT_GA	WT_GA	WT_GA
												TREATMENT	wild type	wild type	wild type	wild type	wild type	wild type+ glufosinate ammonium	wild type+ glufosinate ammonium	wild type+ glufosinate ammonium	wild type+ glufosinate ammonium	wild type+ glufosinate ammonium
PATHWAY SORTORDER	BIOCHEMICAL	SUPER PATHWAY	SUB PATHWAY	COMP ID	PLATFORM	CHEMICAL ID	RI	MASS	CAS	PUBCHEM	KEGG	Group HMDB	UVAL-00001	UVAL-00002	UVAL-00003	UVAL-00004	UVAL-00005	UVAL-00006	UVAL-00007	UVAL-00008	UVAL-00009	UVAL-00010
808	1,2-dioleoyl-GPC (18:1/18:1)*	Lipids	Phospholipids	52457	LC/MS Pos Late	100008905	2346	786.601	4235-95-4	10350317			0.0956	0.0678	0.0678	0.1901	0.1124	0.0678	0.0678	0.0678	0.3083	0.3255
825	1,2-dioleoyl-GPE (18:1/18:1)	Lipids	Phospholipids	52609	LC/MS Pos Late	100008906	2485	744.554	4004-05-01	9546757			0.2267	0.3561	0.1909	0.3384	0.1812	0.0637	0.3355	0.8607	0.3392	0.3294
832	1,2-dipalmitoleoyl-GPC (16:1/16:1)*	Lipids	Phospholipids	52472	LC/MS Pos Late	100008997	1992	730.538					0.2176	0.2701	0.2373	0.356	0.2155	0.2099	0.7084	1.9621	0.828	0.5531
785	1,2-dipalmitoyl-GPC (16:0/16:0)	Lipids	Phospholipids	19130	LC/MS Pos Late	100000657	2365	734.569	63-89-8	452110		HMDB00564	0.6758	0.4517	0.4773	0.8815	0.4956	0.6179	0.9026	1.8142	1.1001	0.7813
524	10-heptadecenoate (17:1n7)	Lipids	Free fatty acid	33971	LC/MS Neg	100001278	5555	267.233	29743-97-3	5312435		HMDB60038	0.9854	0.7971	1.0146	1.2543	1.1343	1.0713	1.9802	1.219	0.6186	0.9342
525	10-nonadecenoate (19:1n9)	Lipids	Free fatty acid	33972	LC/MS Neg	100001277	5780	295.264	73033-09-7	5312513		HMDB13622	1.0938	0.6662	1.1158	1.245	1.1374	1.042	1.5412	0.958	0.5984	0.632
595	13-methylmyristate	Lipids	Free fatty acid	38293	LC/MS Neg	100002344	5499	241.217	2485-71-4	151014			0.9727	0.9044	1.1561	1.4399	1.2927	1.545	1.4859	0.9768	0.8709	0.9205
654	15-methylpalmitate	Lipids	Fatty acid ester	38768	LC/MS Neg	100002945	5695	269.249		17903417			1.0424	0.8146	1.0524	1.1949	1.1187	0.9576	1.4026	0.8825	0.6164	0.6647
1017	1-methyladenine	Nucleotide	Purine metabolism	1527	LC/MS Pos Early	54	2133	150.077	5142-22-3	78821	C02216	HMDB11599	0.9173	1.1442	1.0285	1.1709	1.175	0.8403	2.2348	1.9883	1.3283	1.5126
204	1-methylhistidine	Amino acid	Glutamate family (alpha-ketoglutarate derived)	30460	LC/MS Pos Early	100001051	2755	170.092	332-80-9	92105	C01152	HMDB00001	0.7505	0.9609	0.8415	1.0157	1.0133	0.9867	2.0235	1.4469	1.1567	1.3498
791	1-oleoyl-2-linoleoyl-GPC (18:1/18:2)*	Lipids	Phospholipids	52453	LC/MS Pos Late	100008981	2165	784.585					0.222	0.222	0.222	0.3749	0.222	0.222	0.222	1.3049	0.4242	0.266
792	1-oleoyl-2-linoleoyl-GPE (18:1/18:2)*	Lipids	Phospholipids	52687	LC/MS Pos Late	100009078	2270	742.538		9546753		HMDB05349	0.4364	0.4364	0.4364	0.4364	0.4364	0.4364	0.4364	0.4364	0.4364	0.4364
663	1-oleoylglycerol (18:1)	Lipids	Glycerolipids	21184	LC/MS Neg	100000924	6500	281.249	111-03-5	5283468		HMDB11567	0.6632	1.3624	1.0307	1.9062	3.861	3.6702	0.9693	1.1114	0.2807	3.7389
698	1-oleoyl-GPC (18:1)	Lipids	Phospholipids	48258	LC/MS Pos Late	100001272	1540	522.355	19420-56-5	16081932		HMDB02815	0.9311	0.5874	1	1.626	0.9307	0.4885	1.3368	1.7845	1.2352	1.1615
699	1-oleoyl-GPE (18:1)	Lipids	Phospholipids	35628	LC/MS Pos Late	100001569	1554	480.308	89576-29-4	9547071		HMDB11506	0.6714	0.6274	0.6901	1.0116	0.7147	0.2378	0.9884	1.9091	0.8954	1.0478
700	1-oleoyl-GPI (18:1)*	Lipids	Phospholipids	36602	LC/MS Neg	100001777	5599	597.305					0.5075	1.2756	0.5066	1.0181	0.7812	0.2084	1.0525	1.5042	1.0868	2.0797
752	1-oleoyl-GPS (18:1)	Lipids	Phospholipids	19260	LC/MS Neg	100000630	5607	522.284		9547099			0.0486	0.3897	0.1436	0.3015	0.2648	0.1112	0.761	1.8305	1	1.3975
811	1-palmitoleoyl-2-linoleoyl-GPC (16:1/18:2)*	Lipids	Phospholipids	52683	LC/MS Pos Late	100009075	2003	756.554					0.1664	0.222	0.1425	0.2554	0.1438	0.1232	0.5197	1.3812	0.6201	0.5238
833	1-palmitoleoyl-2-oleoyl-glycerol (16:1/18:1)*	Lipids	Phospholipids	52632	LC/MS Pos Late	100009053	3035	610.541		9543694		HMDB07131	0.3544	0.366	0.5977	0.7504	0.4084	0.3172	0.4717	0.4929	0.3574	0.3057
834	1-palmitoleoyl-2-oleoyl-GPC (16:1/18:1)*	Lipids	Phospholipids	52458	LC/MS Pos Late	100008983	2155	758.569					0.238	0.3146	0.2438	0.4044	0.2534	0.1896	0.6447	1.5071	0.6831	0.6053
835	1-palmitoleoyl-3-oleoyl-glycerol (16:1/18:1)*	Lipids	Phospholipids	52631	LC/MS Pos Late	100009054	3154	610.541					0.3308	0.374	0.4974	0.5549	0.352	0.2073	0.4285	0.5068	0.3205	0.3106
685	1-palmitoleoylglycerol (16:1)*	Lipids	Glycerolipids	52431	LC/MS Neg	100008952	6094	253.217					0.6129	0.5648	0.9976	1.0952	1.1418	0.7139	3.8775	0.9654	0.7808	0.6915
701	1-palmitoleoyl-GPC (16:1)*	Lipids	Phospholipids	33230	LC/MS Pos Late	100001511	1450	494.324		24779461		HMDB10383	0.3457	0.343	0.4761	0.6321	0.4585	0.345	1.0097	1.9857	0.9903	0.6551
795	1-palmitoyl-2-linolenoyl-GPC (16:0/18:3)*	Lipids	Phospholipids	52684	LC/MS Pos Late	100009076	2034	756.554					0.1826	0.298	0.1308	0.4174	0.1959	0.1703	0.3575	1.2591	0.6662	0.775
781	1-palmitoyl-2-oleoyl-GPC (16:0/18:1)	Lipids	Phospholipids	52461	LC/MS Pos Late	1539	2358	760.585	26853-31-6;26853-31-6	6436017			0.4527	0.5153	0.4059	0.7049	0.435	0.1881	0.6057	1.316	0.7051	0.841
780	1-palmitoyl-2-oleoyl-GPE (16:0/18:1)	Lipids	Phospholipids	19263	LC/MS Pos Late	1526	2509	718.538	26662-94-2	5283496		HMDB05320	0.6407	0.8054	0.5327	0.9169	0.584	0.2371	0.6353	1.1565	0.7512	0.5639
829	1-palmitoyl-2-oleoyl-GPS (16:0/18:1)	Lipids	Phospholipids	19261	LC/MS Pos Late	1531	2660	762.528	40290-44-6	5283499	C13880		0.5082	0.6062	0.4228	0.525	0.3896	0.252	0.5735	1.0953	0.7012	0.528
820	1-palmitoyl-2-palmitoleoyl-GPC (16:0/16:1)*	Lipids	Phospholipids	52470	LC/MS Pos Late	100008984	2160	732.554					0.4519	0.495	0.3767	0.6433	0.4102	0.2239	0.7154	1.2739	0.7862	0.8472
836	1-palmitoyl-2-stearoyl-GPC (16:0/18:0)	Lipids	Phospholipids	52616	LC/MS Pos Late	100008921	2653	762.601	59403-51-9				0.9011	0.4208	0.6206	1.0887	0.4461	0.4165	1.1186	2.2154	1.5319	0.8573
689	1-palmitoyl-3-linoleoyl-glycerol (16:0/18:2)*	Lipids	Glycerolipids	52634	LC/MS Pos Late	100009055	3197	610.541					0.4566	0.3253	0.5392	0.7621	0.4707	0.4205	0.4692	0.3658	0.3716	0.466
664	1-palmitoylglycerol (16:0)	Lipids	Glycerolipids	21127	LC/MS Neg	100000827	6400	255.233	542-44-9	14900		HMDB31074	0.6529	0.558	0.8136	0.9846	1.4689	0.4826	1.0787	1.0645	0.5132	0.409
703	1-palmitoyl-GPC (16:0)	Lipids	Phospholipids	33955	LC/MS Pos Late	100001263	1525	496.34	17364-16-8	86554		HMDB10382	0.7236	0.6833	0.6244	1.162	0.7851	0.4741	1.4672	1.9733	1.4607	1.5313
704	1-palmitoyl-GPE (16:0)	Lipids	Phospholipids	35631	LC/MS Pos Late	100001567	1544	454.293		9547069		HMDB11503	0.9904	0.8319	0.6963	1.0096	0.7004	0.2865	1.194	1.9379	1.4797	1.2234
745	1-palmitoyl-GPG (16:0)*	Lipids	Phospholipids	45970	LC/MS Neg	100005717	5570	483.273		3300276			0.6299	0.9919	0.3353	0.7068	0.7378	0.3106	1.6203	1.2589	0.5352	1.6678
705	1-palmitoyl-GPI (16:0)*	Lipids	Phospholipids	35305	LC/MS Neg	100001655	5564	571.289				HMDB61695	0.7646	1.1099	0.5418	0.8864	0.5161	0.1626	1.1913	1.0591	0.8578	1.0313
754	1-palmitoyl-GPS (16:0)*	Lipids	Phospholipids	46130	LC/MS Neg	100005805	5572	496.268		9547100			0.8079	1.079	0.4612	0.6473	0.4405	0.1498	1.2738	1.575	1.0936	0.8393
802	1-stearoyl-2-oleoyl-GPC (18:0/18:1)	Lipids	Phospholipids	52438	LC/MS Pos Late	100008904	2644	788.616	56421-10-4				0.6329	0.6874	0.5372	0.9048	0.54	0.2063	0.6627	1.3872	0.7372	0.816
824	1-stearoyl-2-oleoyl-GPE (18:0/18:1)	Lipids	Phospholipids	42448	LC/MS Pos Late	100001856	2858	746.569					0.7559	0.7583	0.5741	0.8578	0.4605	0.2373	0.6289	1.2681	0.8383	0.5215
837	1-stearoyl-2-oleoyl-GPI (18:0/18:1)*	Lipids	Phospholipids	52726	LC/MS Polar	100009181	922	863.566					0.7186	0.6411	0.6647	0.7918	0.6499	0.47	1.0493	0.7931	0.6065	0.5987
706	1-stearoyl-GPC (18:0)	Lipids	Phospholipids	33961	LC/MS Pos Late	100001271	1606	524.371	19420-57-6	497299		HMDB10384	0.9047	0.7607	0.6377	1.0712	0.7043	0.3763	1.1822	1.5555	1.1108	1.3382
707	1-stearoyl-GPE (18:0)	Lipids	Phospholipids	42398	LC/MS Pos Late	100001461	1626	482.324	69747-55-3	9547068		HMDB11130	1.2681	1.0404	0.9009	1.2614	0.8012	0.4559	1.1919	1.802	1.3068	1.0904
810	1-stearoyl-GPG (18:0)	Lipids	Phospholipids	34437	LC/MS Neg	100001462	5816	511.304					0.9827	0.9367	0.546	0.6172	0.7137	0.3494	0.9594	1.1071	0.4809	0.4532
737	1-stearoyl-GPI (18:0)	Lipids	Phospholipids	19324	LC/MS Neg	100000656	5794.3	599.32	796963-93-4			HMDB61696	1.0391	1.2667	0.8395	1.2417	0.7612	0.2748	1.0947	1.0017	0.7965	0.9362
758	1-stearoyl-GPS (18:0)*	Lipids	Phospholipids	45966	LC/MS Neg	100004327	5800	524.299		9547101			1.8708	1.8999	0.9955	1.5193	1.0141	0.3775	0.7329	0.9687	0.5763	0.5718
242	2,3-dihydroxyisovalerate	Amino acid	Branched Chain Amino Acids (pyruvate derived)	38276	LC/MS Polar	100002417	1050	133.051	1756-18-9	677	C04039	HMDB12141	1.3475	1.465	1.6699	1.926	1.6076	0.8608	1.2714	0.8648	0.8461	0.7439
100	2-aminoadipate	Amino acid	Aspartate family (OAA derived)	6146	LC/MS Polar	381	3500	160.062	542-32-5;1118-90-7	469	C00956	HMDB00510	0.6115	1.7866	2.4314	1.3606	0.7156	0.7088	2.2873	2.9981	2.6684	1.9346
1019	2'-deoxyadenosine	Nucleotide	Purine metabolism	1553	LC/MS Pos Early	211	2252	252.109	16373-93-6	13730	C00559	HMDB00101	0.8283	0.9516	0.6877	0.9883	1.0117	1.9417	5.6517	4.9558	3.2937	5.5532
1068	2'-deoxyadenosine 5'-monophosphate	Nucleotide	Purine metabolism	46333	LC/MS Neg	100000485	1315	330.061	653-63-4	12599	C00360	HMDB00905	0.225	0.4774	0.225	0.225	0.3682	1.2548	2.8664	2.6369	2.1144	2.2958
822	2-dimethylaminoethanol	Lipids	Phospholipids	42562	LC/MS Pos Early	100001630	1983	90.0913	108-01-0				0.8818	1.1049	0.8189	1.0803	0.9197	0.5825	0.8036	1.2721	1.1092	1.5825
245	2-hydroxy-3-methylvalerate	Amino acid	Branched Chain Amino Acids (pyruvate derived)	36746	LC/MS Neg	100001541	1800	131.071	488-15-3	164623		HMDB00317	0.8839	0.9716	1.0391	1.2769	1.069	0.9838	1.5955	0.6914	0.732	0.7513
611	2-hydroxybutyrate/2-hydroxyisobutyrate	Lipids	Free fatty acid	52281	LC/MS Polar	100008928	1258	103.04					1.3358	1.3416	1.8086	1.9574	2.1107	0.6317	1.5627	0.8427	0.8655	0.6745
612	2-hydroxyglutarate	Lipids	Free fatty acid	37253	LC/MS Pos Early	100002070	958	131.034	40951-21-1	43	C02630	HMDB00606	0.9324	0.9641	1.0928	1.222	1.1854	0.6928	0.8772	0.567	0.4519	0.4714
530	2-hydroxypalmitate	Lipids	Free fatty acid	35675	LC/MS Neg	100001579	5511.2	271.228	764-67-0	92836		HMDB31057	0.5769	0.4426	0.5928	0.6077	0.6717	0.4665	0.8971	0.6905	0.4287	0.3976
531	2-hydroxystearate	Lipids	Free fatty acid	17945	LC/MS Neg	1239	5695	299.259	629-22-1	69417	C03045		0.484	0.41	0.4912	0.5554	0.5428	0.5197	1.0384	0.6707	0.4051	0.4755
266	2-isopropylmalate	Amino acid	Branched Chain Amino Acids (pyruvate derived)	15667	LC/MS Neg	100000409	725	175.061	3237-44-3	77	C02504	HMDB00402	0.9629	1.0151	1.1559	1.4301	1.2477	0.7948	0.9849	0.491	0.5179	0.5019
1065	2'-O-methyladenosine	Nucleotide	Purine metabolism	42607	LC/MS Pos Early	100004047	2375	282.12	2140-79-6	102213			1.1548	1.1404	1.2835	1.4292	1.3042	0.9656	1.4751	1.0422	0.9097	1.0706
1023	2'-O-methylguanosine	Nucleotide	Purine metabolism	36811	LC/MS Pos Early	100001713	1948	298.115	2140-71-8		C04545		0.746	1.0021	1.0604	1.1702	1.0454	0.7682	1.2801	1.2328	0.7003	1.0526
325	2-phosphoglycerate	Carbohydrate	Glycolysis	35629	LC/MS Polar	100000093	4346	184.986	70195-25-4	59	C00631	HMDB03391	1.0446	6.6097	1.1972	7.7239	2.2756	0.2755	3.4379	1.0361	4.8949	2.5193
138	2-piperidinone	Amino acid	Aspartate family (OAA derived)	43400	LC/MS Pos Early	100004295	1675	100.076	675-20-7	12665			1.1411	1.3164	0.8638	1.5449	1.3883	1.0449	1.2014	1.1567	0.8837	1.0986
831	2-stearoyl-GPE (18:0)*	Lipids	Phospholipids	41220	LC/MS Neg	100003901	6350	480.31					1.1159	1.2808	0.6449	1	0.8991	0.3761	1.4378	1.7687	0.4883	1.2511
30	3-(4-hydroxyphenyl)lactate	Amino acid	Aromatic amino acid metabolism (PEP derived)	32197	LC/MS Neg	240	1379	181.051	6482-98-0	9378	C03672	HMDB00755	0.7008	0.6694	0.9892	1.0495	0.9764	0.5708	0.908	0.558	0.5222	0.5594
931	3'-dephosphocoenzyme A	Cofactors, Prosthetic Groups, Electron Carriers	CoA metabolism	18289	LC/MS Neg	100000138	2013	686.142	3633-59-8	444485	C00882	HMDB01373	0.9723	0.9759	0.8575	1.3309	1.1224	0.931	1.5798	1.5663	1.1526	1.2229
1689	3-hydroxy-3-methylglutarate	Secondary metabolism	Terpenoids	531	LC/MS Polar	112	2700	161.046	503-49-1	1662	C03761	HMDB00355	1.3876	1.4444	1.5343	1.9037	1.5604	0.8014	1.9975	0.991	1.4093	1.3787
1691	3-hydroxy-3-methylglutaryl CoA	Secondary metabolism	Terpenoids	48010	LC/MS Neg	37	1465.1	454.571	103476-21-7	84	C00356	HMDB01375	1.0041	0.8766	1.3174	1.3614	1.3476	1.3039	1.9255	1.1421	1.0508	1.0978
618	3-hydroxybutyrate (BHBA)	Lipids	Free fatty acid	542	LC/MS Polar	254	1443.3	103.04	625-72-9	441	C01089	HMDB00357	1.0895	1.0044	1.7726	1.3567	1.3909	0.7095	1.6129	1.2772	1.0608	1.0677
532	3-hydroxydecanoate	Lipids	Free fatty acid	22053	LC/MS Neg	100000997	4634.7	187.134	5561-87-5	26612		HMDB02203	1.297	0.978	1.5683	1.917	2.3063	1.5261	1.1475	0.6751	0.7036	0.6734
533	3-hydroxylaurate	Lipids	Free fatty acid	32457	LC/MS Neg	100001112	5175	215.165	53941-38-1	94216		HMDB00387	0.7385	0.6225	0.8058	1.104	1.0619	0.792	0.8999	0.5769	0.5391	0.5079
534	3-hydroxymyristate	Lipids	Free fatty acid	21158	LC/MS Neg	100000882	5335	243.197	3422-31-9	16064			0.448	0.4059	0.5734	0.6197	0.727	0.4155	0.8618	0.6872	0.4364	0.4655
535	3-hydroxyoctanoate	Lipids	Free fatty acid	22001	LC/MS Neg	100000773	3446	159.103	88930-08-9	26613		HMDB01954	1.4257	1.0255	1.342	1.809	2.067	1.1139	1.0495	0.9513	0.5319	0.7215
536	3-hydroxypalmitate	Lipids	Free fatty acid	27503	LC/MS Neg	100000983	5476	271.228	928-17-6	301590		HMDB10734	0.3093	0.31	0.3351	0.4648	0.4844	0.3151	0.6554	0.4657	0.3743	0.3637
615	3-hydroxystearate	Lipids	Free fatty acid	52938	LC/MS Neg	100008933	5674	299.259	45261-96-9	5282907			0.349	0.2221	0.4276	0.3844	0.3604	0.6096	0.4891	0.337	0.3275	0.2893
840	3-ketosphinganine	Lipids	Sphingolipid	34381	LC/MS Pos Late	100001436	1400	300.29	18944-28-0	631	C02934	HMDB01480	0.5166	0.5092	0.5516	0.5739	0.4674	0.2705	0.3846	0.5192	0.4031	0.2411
248	3-methyl-2-oxobutyrate	Amino acid	Branched Chain Amino Acids (pyruvate derived)	44526	LC/MS Polar	100000936	911	115.04	3715-29-5	49	C00141	HMDB00019	1	0.8087	0.3366	0.7848	0.8348	0.9244	2.4656	2.8334	1.9166	2.4948
249	3-methyl-2-oxovalerate	Amino acid	Branched Chain Amino Acids (pyruvate derived)	15676	LC/MS Neg	100000036	2064.2	129.056	1460-34-0;51829-07-3	47	C00671	HMDB03736	0.3377	0.8777	0.3377	0.6717	0.5426	0.6194	2.192	2.9192	1.3774	1.7546
161	3-methylhistidine	Amino acid	Glutamate family (alpha-ketoglutarate derived)	15677	LC/MS Pos Early	100000042	2670	170.092	368-16-1	64969	C01152	HMDB00479	0.8773	0.7605	0.756	1.0679	0.9987	1.1938	2.0021	1.2541	1.24	1.3538
357	3-phosphoglycerate	Carbohydrate	Calvin cycle and pentose phosphate	1414	LC/MS Neg	132	583	184.986	80731-10-8	724	C00597	HMDB00807	0.8527	1.4747	1.1049	1.6014	1.4576	1.1369	1.8858	1.3707	1.1661	1.0836
162	4-acetamidobutanoate	Amino acid	Glutamate family (alpha-ketoglutarate derived)	1558	LC/MS Polar	1113	1925	144.067	3025-96-5	18189	C02946	HMDB03681	0.8531	1.1434	1.0058	1.5201	1.3787	0.6875	1.7883	1.3405	1.4815	1.0775
213	4-guanidinobutanoate	Amino acid	Glutamate family (alpha-ketoglutarate derived)	15681	LC/MS Pos Early	100000096	2320	146.092	463-003;463-00-3	500	C01035	HMDB03464	0.9112	0.9672	1.1817	1.2965	1.2178	0.8692	1.2773	0.9649	0.7745	0.898
164	4-hydroxybutyrate (GHB)	Amino acid	Glutamate family (alpha-ketoglutarate derived)	34585	LC/MS Polar	100001507	1765	103.04	502-85-2	10413	C00989	HMDB00710	1.2838	1.7077	1.8611	1.9993	1.8444	0.332	0.7394	0.5307	0.5131	0.3147
37	4-hydroxyphenylpyruvate	Amino acid	Aromatic amino acid metabolism (PEP derived)	1669	LC/MS Neg	1141	1690.1	179.035	156-39-8	979	C01179	HMDB00707	0.6346	0.5355	0.9711	0.782	0.761	0.5051	1.0289	0.7412	0.5974	0.7188
215	4-imidazoleacetate	Amino acid	Glutamate family (alpha-ketoglutarate derived)	32349	LC/MS Pos Early	100001207	2055	127.05	645-65-8	96215	C02835	HMDB02024	0.5538	0.5538	0.5538	0.5538	0.5538	0.5538	0.5538	0.5538	0.5538	0.5538
250	4-methyl-2-oxopentanoate	Amino acid	Branched Chain Amino Acids (pyruvate derived)	22116	LC/MS Neg	100000551	2170	129.056	816-66-0	70	C00233	HMDB00695	0.3155	0.3155	0.3155	0.3155	0.3155	0.3155	1.5258	2.826	2.827	1.6644
988	5-(2-Hydroxyethyl)-4-methylthiazole	Cofactors, Prosthetic Groups, Electron Carriers	Thiamine metabolism	27673	LC/MS Pos Early	100000098	2310	144.048	137-00-8	1136	C04294		1.2289	0.9948	1.1321	1.3532	1.3163	1.6434	1.6004	1.027	0.9799	1.638
236	5-aminolevulinate	Amino acid	Branched Chain Amino Acids (OAA derived)	2290	LC/MS Pos Early	1306	2049	132.066	5451-09-02	137	C00430	HMDB01149	1.3414	0.7874	0.6455	1.1075	1.0407	0.9648	1.2421	0.5161	0.397	0.6188
166	5-aminovalerate	Amino acid	Glutamate family (alpha-ketoglutarate derived)	18319	LC/MS Pos Early	100000454	2220	118.086	660-88-8	138	C00431	HMDB03355	1.2088	1.3684	1.4366	1.8476	1.7652	1.196	1.456	1.2333	1.1126	1.2804
540	5-dodecenoate (12:1n7)	Lipids	Free fatty acid	33968	LC/MS Neg	100001232	5224	197.155	2430-94-6	5312378		HMDB00529	1.3996	1.3291	1.8	2.2792	1.8333	0.8666	1.7557	1.0091	0.8908	1.004
251	5-hydroxylysine	Amino acid	Branched Chain Amino Acids (pyruvate derived)	15685	LC/MS Pos Early	100000054	2790	163.108	13204-98-3	1029	C16741	HMDB00450	0.6295	0.8428	0.8967	1.0527	0.9695	1.6866	2.618	1.9994	1.5419	1.7909
1565	5-hydroxymethyl-2-furoic acid	Secondary metabolism	Furan metabolism	42040	LC/MS Neg	100003954	962	141.019	6338-41-6	80642	C20448	HMDB02432	0.9251	1.0207	1.2518	1.2681	1.2275	0.9793	1.5682	1.0596	0.7806	0.956
1563	5-hydroxymethylfurfural	Secondary metabolism	Furan metabolism	37429	LC/MS Neg	100002057	2000	125.024	67-47-0	237332	C11101	HMDB34355	1.4803	0.5278	1.0289	0.5124	0.6801	0.455	0.5665	1.0641	0.4437	0.8057
1081	5-methylcytidine	Nucleotide	Pyrimidine metabolism	22119	LC/MS Pos Early	100000763	2227	258.108	2140-61-6	92918		HMDB00982	0.5853	0.8513	0.9257	0.8143	0.6938	0.6739	1.2066	1.2831	0.8009	1.0778
283	5-methylthioadenosine (MTA)	Amino acid	Amines and polyamines	1419	LC/MS Pos Early	212	2752	298.097	2457-80-9	439176	C00170	HMDB01173	1.2377	1.1049	0.9757	1.7254	1.5974	1.0525	1.0012	0.7513	0.8428	1.051
1083	5-methyluridine (ribothymidine)	Nucleotide	Pyrimidine metabolism	35136	LC/MS Neg	100001446	1778.1	257.078	1463-10-1	445408		HMDB00884	0.4051	0.4809	0.6062	0.5801	0.4838	0.3523	0.9392	1.1146	0.5179	0.6569
295	5-oxoproline	Amino acid	Glutathione metabolism	1494	LC/MS Neg	1021	738.5	128.035	98-79-3	7405	C01879	HMDB00267	0.7345	0.8582	1.0536	1.2257	1.0283	0.7944	1.1693	0.7111	0.6231	0.7528
137	6-oxopiperidine-2-carboxylic acid	Amino acid	Aspartate family (OAA derived)	43231	LC/MS Neg	100004499	964.5	142.051	34622-39-4	3014237			0.8198	0.9708	1.0292	1.3437	1.2398	0.9016	1.3527	1.161	0.7723	0.8989
512	6-phosphogluconate	Carbohydrate	Sucrose, glucose,fructose metabolism	15442	LC/MS Pos Early	100000341	540	259.021	921-62-0;53411-70-4	91493	C00345	HMDB01316	0.6313	1.0558	1.3368	1.4367	1.1564	0.8128	1.1162	0.5836	0.5636	0.6206
1024	7-methylguanine	Nucleotide	Purine metabolism	35114	LC/MS Pos Early	100001456	2175	166.072	578-76-7	11361	C02242	HMDB00897	1.416	1.7265	1.8538	2.1481	2.024	2.5252	3.8621	2.7574	1.9755	3.1397
617	9-hydroxystearate	Lipids	Free fatty acid	47120	LC/MS Neg	100005834	5384	299.259	25498-28-6	9570127			0.1743	0.2473	0.339	0.5237	0.5382	0.4463	0.6504	0.3892	0.2963	0.3287
340	acetyl CoA	Carbohydrate	Glycolysis	43840	LC/MS Neg	1830	1691	403.556	102029-73-2	444493	C00024	HMDB01206	1.0466	0.9553	1.2422	1.5489	1.33	1.2365	1.9943	1.2634	1.0761	0.9989
872	acetylcarnitine	Lipids	Fatty acid conjugate	32198	LC/MS Pos Early	100000802	2282	204.123	5080-50-2	1	C02571	HMDB00201	0.5631	0.6605	0.7332	0.9243	0.8469	0.6711	1.2464	0.9597	0.7784	0.9655
838	acetylcholine	Lipids	Choline metabolism	18790	LC/MS Pos Early	1749	2220	146.118	60-32-1				0.5554	0.7485	0.7496	0.8701	0.9871	0.4699	1.5173	0.5587	0.288	0.3996
963	acetylphosphate	Cofactors, Prosthetic Groups, Electron Carriers	Oxidative phosphorylation	15488	LC/MS Neg	1211	600	138.98	94249-01-1	186	C00227	HMDB01494	0.2465	0.3387	0.4079	0.2465	0.5637	0.2465	0.5651	0.2465	0.2465	0.2465
342	aconitate [cis or trans]	Carbohydrate	TCA cycle	46173	LC/MS Neg	100001359	580	173.009			C00417	HMDB00072	1.0336	1.099	0.8008	0.8033	0.6938	0.9664	1.9826	1.9729	1.3571	1.5937
1027	adenine	Nucleotide	Purine metabolism	554	LC/MS Neg	880	1680	134.047	73-24-5	190	C00147	HMDB00034	0.2035	0.2047	1.159	0.841	0.4894	0.1491	0.1384	0.1201	0.1227	0.1328
1028	adenosine	Nucleotide	Purine metabolism	555	LC/MS Pos Early	798	2169	268.104	58-61-7	60961	C00212	HMDB00050	1.2233	1.161	0.8906	1.1854	1.2151	1.33	2.4107	1.6464	1.4271	1.6417
1029	adenosine 2'-monophosphate (2'-AMP)	Nucleotide	Purine metabolism	36815	LC/MS Neg	100001694	1497.7	346.056	130-49-4	94136	C00946	HMDB11617	0.6197	0.3639	0.6613	0.5941	1.1067	0.4724	1.2548	1.0096	0.6859	0.691
1030	adenosine 3',5'-cyclic monophosphate (cAMP)	Nucleotide	Purine metabolism	2831	LC/MS Neg	207	1952.2	328.045	60-92-4	6076	C00575	HMDB00058	0.8793	0.7949	0.9364	0.9954	1.0046	0.5038	0.7007	0.7136	0.5377	0.4702
1031	adenosine 3'-monophosphate (3'-AMP)	Nucleotide	Purine metabolism	35142	LC/MS Neg	100001449	1245	346.056	84-21-9	41211	C01367	HMDB03540	0.4374	0.5197	0.5086	0.5063	0.6051	0.5034	1.0842	1.2358	1.0238	0.7539
1032	adenosine 5'-diphosphate (ADP)	Nucleotide	Purine metabolism	3108	LC/MS Neg	208	680	426.022	20398-34-9	6022	C00008	HMDB01341	0.4651	0.7007	1.1024	1.1077	0.8717	0.6557	0.8845	0.5428	0.4408	0.5327
938	adenosine 5'-diphosphoribose (ADP-ribose)	Cofactors, Prosthetic Groups, Electron Carriers	Nicotinate and nicotinamide metabolism	558	LC/MS Neg	215	920	558.064	68414-18-6	192	C00301	HMDB01178	0.3134	0.4255	0.5732	1.0115	0.4238	0.3134	0.3134	0.3134	0.3134	0.4709
1033	adenosine 5'-monophosphate (AMP)	Nucleotide	Purine metabolism	32342	LC/MS Neg	209	822	346.056	149022-20-8	6083	C00020	HMDB00045	0.9847	0.9839	1.3144	1.4198	1.3153	0.9423	1.1643	0.8353	0.6827	0.6985
1034	adenosine-2',3'-cyclic monophosphate	Nucleotide	Purine metabolism	37467	LC/MS Neg	72	1793	328.045	37063-35-7	2024	C02353	HMDB11616	0.2783	0.288	0.2912	0.379	0.3244	0.4192	0.7859	0.7669	0.6879	0.5558
1036	adenylosuccinate	Nucleotide	Purine metabolism	18360	LC/MS Neg	1303	560	230.53	19046-78-7	195	C03794	HMDB00536	1.1603	0.9757	1.4526	1.8249	1.602	0.8873	0.695	0.3759	0.4844	0.5019
284	agmatine	Amino acid	Amines and polyamines	15496	LC/MS Pos Early	100000103	3057	131.129	2482-00-0	199	C00179	HMDB01432	0.9987	0.9311	1.1476	1.1125	0.9062	1.4383	2.9357	2.0365	1.5108	1.8694
1063	AICA ribonucleotide	Nucleotide	Purine metabolism	38325	LC/MS Pos Early	216	797	339.07	3031-94-5	65110	C04677	HMDB01517	0.4356	0.4356	0.4356	0.4356	0.4356	0.4457	2.5256	1	0.4356	1.0633
102	alanine	Amino acid	Aspartate family (OAA derived)	1126	LC/MS Pos Early	811	1700	90.055	56-41-7	5950	C00041	HMDB00161	0.7368	0.8493	0.8807	1.0449	0.9495	0.9629	1.4062	1.0878	0.9661	1.1866
1131	alanylleucine	Peptide	Dipeptide	37093	LC/MS Pos Early	100001890	3055	203.139	1638-60-4	259583		HMDB28691	0.3976	0.3835	0.5759	0.7256	0.6408	0.5879	0.6307	0.4907	0.4375	0.4768
103	allo-threonine	Amino acid	Aspartate family (OAA derived)	15142	LC/MS Pos Early	100000272	1424	120.066	28954-12-3	99289	C05519	HMDB04041	0.5542	0.7142	0.7151	0.8327	0.7774	0.5551	1.0787	1.0687	0.7307	0.8686
253	alpha-hydroxyisocaproate	Amino acid	Branched Chain Amino Acids (pyruvate derived)	22132	LC/MS Neg	100000706	1840	131.071	10303-64-7	83697	C03264	HMDB00746	1.0303	0.9505	1.1751	1.2686	1.2345	0.747	0.9854	0.6379	0.5425	0.552
254	alpha-hydroxyisovalerate	Amino acid	Branched Chain Amino Acids (pyruvate derived)	46537	LC/MS Polar	100001300	1052	117.056	600-37-3	99823		HMDB00407	0.8191	0.8578	1.1746	1.2205	1.0925	0.8666	1.6047	1.0474	0.8634	0.8332
343	alpha-ketoglutarate	Carbohydrate	TCA cycle	528	LC/MS Polar	93	2700	145.014	305-72-6;328-50-7;22202-68-2	51	C00026	HMDB00208	0.6029	0.9223	1.291	1.3353	0.89	0.3012	1.0327	1.3008	1.0557	0.7888
414	arabitol/xylitol	Carbohydrate	Amino sugar and nucleotide sugar	48885	LC/MS Polar	100006430	1932.4	151.061					0.794	1.0367	0.9479	1.3448	0.9981	0.875	1.6006	1.2595	1.114	1.1266
411	arabonate/xylonate	Carbohydrate	Amino sugar and nucleotide sugar	48255	LC/MS Polar	100006115	2664.6	165.04					0.6503	1.6875	0.7352	1.7383	1.0828	0.4628	1.7208	1.358	1.6361	3.0518
544	arachidate (20:0)	Lipids	Free fatty acid	1118	LC/MS Neg	893	6295	311.296	506-30-9	10467	C06425	HMDB02212	1.0009	0.7531	0.9113	1.0622	1.1154	0.6272	1.1862	1.0447	0.6082	0.5233
545	arachidonate (20:4n6)	Lipids	Free fatty acid	1110	LC/MS Neg	229	5535	303.233	506-32-1	444899	C00219	HMDB01043	0.9863	0.7674	1.0494	1.2441	1.3678	1.3015	2.0968	1.1733	0.6618	1.0137
167	arginine	Amino acid	Glutamate family (alpha-ketoglutarate derived)	1638	LC/MS Pos Early	231	2825	175.119	1119-34-2	232	C00062	HMDB00517	0.9739	1.0597	1.073	1.374	1.2807	1.0261	1.8697	1.3176	1.1197	1.3064
168	argininosuccinate	Amino acid	Glutamate family (alpha-ketoglutarate derived)	15497	LC/MS Pos Early	232	2745	291.13	156637-58-0	16950;828	C03406	HMDB00052	1.579	0.9977	1.1862	1.7837	1.6064	1.0023	1.0601	0.6985	0.587	0.7275
104	asparagine	Amino acid	Aspartate family (OAA derived)	512	LC/MS Pos Early	917	1225	133.061	70-47-3	6267	C00152	HMDB00168	0.7926	0.8906	0.9653	1.1522	1.0897	0.4813	0.4175	0.2501	0.2526	0.2003
105	aspartate	Amino acid	Aspartate family (OAA derived)	443	LC/MS Pos Early	234	1165	134.045	56-84-8	5960	C00049	HMDB00191	0.6922	0.7486	0.8304	0.8939	0.8252	0.9977	1.595	1.4407	1.1191	1.2199
1443	benzoate	Secondary metabolism	Benzenoids	15778	LC/MS Neg	100000008	1750	121.029	65-85-0	243	C00180	HMDB01870	2.1365	0.8081	1.7506	1.3915	2.204	0.946	0.9573	0.4509	0.8149	0.5845
2	betaine	Amino acid	Serine family (phosphoglycerate derived)	3141	LC/MS Pos Early	799	1064	118.086	107-43-7	247	C00719	HMDB00043	0.7628	0.8618	1.0008	1.131	1.0551	0.8125	1.3453	1.0107	0.8108	0.9992
986	biotin	Cofactors, Prosthetic Groups, Electron Carriers	Biotin metabolism	568	LC/MS Pos Early	251	2253	245.095	58-85-5	171548	C00120	HMDB00030	0.4049	0.4485	0.7776	0.4009	0.7785	0.557	2.2299	3.6175	1.8132	3.0385
548	caprate (10:0)	Lipids	Free fatty acid	1642	LC/MS Neg	888	5090.7	171.139	112-37-8	2969	C01571	HMDB00511	1.4199	1.1169	1.5407	1.9203	2.0153	1.4658	1.3421	0.8571	0.987	0.9636
549	caproate (6:0)	Lipids	Free fatty acid	32489	LC/MS Neg	926	2713.7	115.076	142-62-1	8892	C01585	HMDB00535	1.0866	1.0299	0.9792	1.2884	1.27	1.0286	1.3371	1.0596	1.0208	1.8761
550	caprylate (8:0)	Lipids	Free fatty acid	32492	LC/MS Neg	932	4362	143.108	124-07-2	379	C06423	HMDB00482	1.2111	1.107	1.0317	1.1277	1.2465	0.9841	1.4069	1.0242	1.0154	1.0496
968	carnitine	Cofactors, Prosthetic Groups, Electron Carriers	Carnitine metabolism	15500	LC/MS Pos Early	100000007	1978	162.112	461-05-2	10917	C00318	HMDB00062	0.6492	0.8048	0.973	1.1678	1.027	0.8964	1.0353	0.76	0.5964	0.775
812	choline	Lipids	Phospholipids	15506	LC/MS Pos Early	1256	1961	104.107	67-48-1	305	C00114	HMDB00097	0.8948	1.1388	0.6713	0.8681	0.9335	0.6293	1.796	1.544	1.5063	1.6235
518	citraconate/glutaconate	Carbohydrate	C5 branched dibasic acid metabolism	47076	LC/MS Polar	100006438	2600	129.019					1.0392	1.1304	1.3535	1.3158	1.0842	0.4294	1.2357	0.7544	0.7897	0.803
345	citrate	Carbohydrate	TCA cycle	1564	LC/MS Neg	1124	582	191.02	77-92-9	311	C00158	HMDB00094	0.8872	0.9148	1.1639	1.2929	1.1179	0.871	1.2903	0.8894	0.7569	0.8192
933	coenzyme A	Cofactors, Prosthetic Groups, Electron Carriers	CoA metabolism	46322	LC/MS Neg	270	1448	382.55	85-61-0;18439-24-2	317	C00010	HMDB01423	1.2172	0.9761	1.5429	1.3306	1.26	1.1674	1.6692	1.3965	1.1352	0.9966
3	cystathionine	Amino acid	Serine family (phosphoglycerate derived)	15705	LC/MS Pos Early	310	2270	223.075	535-34-2	439258	C02291	HMDB00099	0.8793	1.1457	0.8558	1.2341	1.1474	1.2139	2.0309	2.3446	0.9221	1.9536
4	cysteine	Amino acid	Serine family (phosphoglycerate derived)	1868	LC/MS Pos Early	800	1488	122.027	52-90-4;56-89-3	5862	C00097	HMDB00574	1.0434	0.9664	0.8256	1.1687	1.1736	1.0958	2.0564	1.6458	1.2673	1.5677
296	cysteine-glutathione disulfide	Amino acid	Glutathione metabolism	35159	LC/MS Pos Early	100001437	2465	427.095	13081-14-6	4247235		HMDB00656	0.9774	1.0302	1.3878	1.7284	1.8016	1.0055	0.6621	0.4729	0.2848	0.451
305	cysteinylglycine	Amino acid	Glutathione metabolism	35637	LC/MS Pos Early	278	2132	179.048	19246-18-5	439498	C01419	HMDB00078	1.1564	0.8375	0.9117	1.3837	1.4884	2.1391	2.6638	1.7075	1.3072	1.8218
6	cystine	Amino acid	Serine family (phosphoglycerate derived)	56	LC/MS Pos Early	279	2000	241.031	56-89-3	67678	C00491	HMDB00192	0.2652	0.5535	1.3035	1	0.6948	0.1307	0.1307	0.1307	0.1307	0.1307
1085	cytidine	Nucleotide	Pyrimidine metabolism	514	LC/MS Neg	827	1325	242.078	65-46-3	6175	C00475	HMDB00089	0.788	0.8015	1.063	1.2105	1.2216	0.4574	0.6541	0.4138	0.3146	0.338
1089	cytidine 2',3'-cyclic monophosphate	Nucleotide	Pyrimidine metabolism	37465	LC/MS Neg	73	937	304.034	15718-51-1	417654	C02354	HMDB11691	0.3088	0.4409	0.3706	0.4886	0.6065	0.4453	0.9652	1.2531	1.0842	0.8689
1087	cytidine 3'-monophosphate (3'-CMP)	Nucleotide	Pyrimidine metabolism	2959	LC/MS Polar	105	4000	322.045	84-52-6	66535	C05822		0.6636	0.9884	0.8357	0.9329	0.7014	0.2052	0.9098	1.4486	1.6508	1.0815
839	cytidine 5'-diphosphocholine	Lipids	Choline metabolism	34418	LC/MS Pos Early	1220	725	489.115	33818-15-4	13804	C00307	HMDB01413	0.776	0.7167	0.994	1.3238	1.3416	0.3577	0.3222	0.2693	0.2288	0.2376
1086	cytidine 5'-monophosphate (5'-CMP)	Nucleotide	Pyrimidine metabolism	2372	LC/MS Pos Early	282	835	324.059	63-37-6	6131	C00055	HMDB00095	1.3738	1.3176	1.4358	1.7965	1.626	0.6407	0.5953	0.3066	0.3115	0.2872
759	cytidine-5'-diphosphoethanolamine	Lipids	Phospholipids	34410	LC/MS Polar	100001407	4210	445.053	72842-05-8	123727	C00570	HMDB01564	3.0316	3.4779	3.6679	4.7776	3.7629	0.3064	0.8116	0.5837	0.9675	0.5744
1088	cytosine	Nucleotide	Pyrimidine metabolism	573	LC/MS Pos Early	881	2060	112.051	71-30-7	597	C00380	HMDB00630	1.0388	1.0264	0.7641	1.2534	1.246	0.6578	0.6588	0.3463	0.3478	0.4216
969	deoxycarnitine	Cofactors, Prosthetic Groups, Electron Carriers	Carnitine metabolism	36747	LC/MS Pos Early	100001662	2052	146.118	6249-56-5	134	C01181	HMDB01161	0.6758	0.5481	0.6142	0.7708	0.7189	0.5532	1.0108	1.0692	0.7114	0.8468
553	dihomo-linoleate (20:2n6)	Lipids	Free fatty acid	17805	LC/MS Neg	1231	5730	307.264	2091-39-6	6439848	C16525	HMDB05060	1.0815	0.635	1.1977	1.3116	1.3277	1.2349	1.6502	0.9925	0.6385	0.6717
554	dihomo-linolenate (20:3n3 or n6)	Lipids	Free fatty acid	35718	LC/MS Neg	100001739	5596	305.249	17046-59-2	5280581	C03242	HMDB02925	1.435	0.8662	0.8415	1.2617	1.9503	1.5482	2.2804	1.5709	1.1998	1.3333
358	dihydroxyacetone phosphate (DHAP)	Carbohydrate	Calvin cycle and pentose phosphate	15522	LC/MS Pos Early	309	539	171.005	102783-56-2	668	C00111	HMDB01473	0.9328	1.3854	1.0249	1.5857	1.3594	1.3508	2.2477	1.0011	0.8617	0.8736
154	dimethyl sulfone	Amino acid	Aspartate family (OAA derived)	43424	LC/MS Pos Early	100004284	832	95.0161	67-71-0	6213	C11142	HMDB04983	1.0921	0.9979	1.6408	1.945	1.5071	1.3874	1.446	0.5084	1.0054	1.0885
172	dimethylarginine (SDMA + ADMA)	Amino acid	Glutamate family (alpha-ketoglutarate derived)	36808	LC/MS Pos Early	100001810	2850	203.15	102783-24-4	123831	C03626	HMDB01539	0.7033	0.8147	0.7592	1.0636	1.0298	0.8175	1.5528	1.0823	0.9702	1.1775
560	eicosenoate (20:1)	Lipids	Free fatty acid	33587	LC/MS Neg	100001335	5950	309.28		5282768		HMDB02231	1.1497	0.6659	1.1956	1.1977	1.1862	0.7331	1.3278	0.9568	0.6416	0.4722
859	ergosterol	Lipids	Sterols	27553	LC/MS Pos Late	100001020	2420	379.336	57-87-4	444679	C01694	HMDB00878	0.7887	0.677	0.7312	0.7581	0.5922	0.6162	0.7688	0.9928	0.6678	0.54
378	erythritol	Carbohydrate	Amino sugar and nucleotide sugar	20699	LC/MS Neg	100000846	729	121.051	149-32-6	222285	C00503	HMDB02994	0.8215	1.1136	1.0687	1.0697	0.9912	0.5625	1.2223	0.9759	0.9193	0.8507
379	erythronate*	Carbohydrate	Amino sugar and nucleotide sugar	42420	LC/MS Polar	100001320	2186	135.03	88759-55-1	2781043		HMDB00613	1.3511	1.1907	1.6566	1.7387	1.4765	0.5649	1.1059	0.7625	0.8136	0.7754
970	flavin adenine dinucleotide (FAD)	Cofactors, Prosthetic Groups, Electron Carriers	Riboflavin and FAD metabolism	2134	LC/MS Neg	327	2425	784.15	146-14-5;84366-81-4	643975	C00016	HMDB01248	0.8261	0.8145	0.9938	1.0858	1.0032	0.7049	1.0803	0.8221	0.811	0.8292
972	flavin mononucleotide (FMN)	Cofactors, Prosthetic Groups, Electron Carriers	Riboflavin and FAD metabolism	15797	LC/MS Neg	100000251	2390	455.097	130-40-5	710	C00061	HMDB01520	0.5037	0.5248	0.6021	0.5826	0.6818	0.315	0.6134	0.5553	0.5685	0.5799
447	fructose	Carbohydrate	Sucrose, glucose,fructose metabolism	48195	LC/MS Polar	878	2022.2	225.062	57-48-7	5984	C00095	HMDB00660	0.6943	1.0661	1.2095	1.2521	1.0252	0.4554	1.2586	1.1825	1.0631	0.9653
328	fructose 1,6-bisphosphate	Carbohydrate	Glycolysis	15926	LC/MS Neg	1253	553.1	338.989	38099-82-0;103213-44-1	172313	C05378	HMDB01058	0.2808	0.6075	0.9045	1.0606	0.7783	0.5031	0.6961	0.2364	0.2883	0.3373
380	fucose	Carbohydrate	Amino sugar and nucleotide sugar	15587	LC/MS Polar	918	1626.4	209.067	2438-80-4	19466	C01018	HMDB00174	1.3443	1.2261	1.221	1.5443	1.489	0.9902	1.4263	1.2427	1.0098	0.9748
863	fucosterol	Lipids	Sterols	21187	LC/MS Pos Late	100000930	2688	395.367	17605-67-3	5281328	C08817	HMDB02374	0.8554	0.314	0.5419	0.5893	0.4312	0.4121	0.6618	0.9879	0.7032	0.5994
346	fumarate	Carbohydrate	TCA cycle	1643	LC/MS Polar	330	3084	115.004	100-17-8	444972	C00122	HMDB00134	1.1754	1.4872	1.4093	1.7689	1.4595	0.5053	1.422	1.1852	1.251	1.1353
451	galactonate	Carbohydrate	Sucrose, glucose,fructose metabolism	27719	LC/MS Polar	100001026	3085	195.051	299-28-5	128869	C00880	HMDB00565	0.9971	1.5649	1.4696	1.448	0.9517	0.2044	1.0029	1.2951	1.6856	1.0749
174	gamma-aminobutyrate (GABA)	Amino acid	Glutamate family (alpha-ketoglutarate derived)	1416	LC/MS Pos Early	141	2048	104.071	56-12-2	119	C00334	HMDB00112	0.8951	1.0025	1.0488	1.3336	1.2444	1.0878	1.5506	0.9975	0.9294	1.1032
297	gamma-glutamyl-2-aminobutyrate	Amino acid	Glutathione metabolism	37092	LC/MS Pos Early	100001502	2380	233.113					0.5712	0.7328	0.7328	1.0192	0.9507	4.0576	8.6995	1.8587	1.7988	7.3096
306	gamma-glutamylalanine	Amino acid	Glutathione metabolism	37063	LC/MS Pos Early	100001843	1986	219.098	5875-41-2	440103		HMDB29142	0.3194	0.5573	0.5384	0.6194	0.5705	1.0595	2.5109	2.1619	1.4339	2.4015
320	gamma-glutamylcysteine	Amino acid	Glutathione metabolism	1778	LC/MS Pos Early	1036	2118	251.07	636-58-8	842	C00669	HMDB01049	0.6145	0.7339	0.6082	0.8216	0.7798	1.5744	2.9378	2.2922	1.6724	2.0896
313	gamma-glutamyl-epsilon-lysine	Amino acid	Glutathione metabolism	33934	LC/MS Pos Early	100001262	2717	276.155	17105-15-6	65254;14284565		HMDB03869	0.4929	0.4988	0.8052	0.7988	0.7713	0.9039	1.2509	1.0159	0.6997	0.7078
307	gamma-glutamylglutamate	Amino acid	Glutathione metabolism	36738	LC/MS Pos Early	331	1775	277.103	1116-22-9	92865	C05282	HMDB11737	0.3683	0.4001	0.4532	0.4428	0.3696	1.0196	1.4454	1.0404	1.0914	0.9879
308	gamma-glutamylglutamine	Amino acid	Glutathione metabolism	2730	LC/MS Pos Early	1140	1430	276.119	10148-81-9	150914	C05283	HMDB11738	0.7541	0.8454	0.9626	1.0768	1.0245	0.274	0.345	0.307	0.2557	0.2663
309	gamma-glutamylglycine	Amino acid	Glutathione metabolism	33949	LC/MS Pos Early	100001294	1535	205.082	1948-29-4	165527		HMDB11667	0.8182	0.8036	0.9917	1.2171	1.1256	1.0544	1.6862	1.0083	0.8804	1.053
310	gamma-glutamylhistidine	Amino acid	Glutathione metabolism	18245	LC/MS Pos Early	1235	2740	285.119	37460-15-4	7017195			0.4397	0.4569	0.5153	0.6376	0.558	0.6721	1.5509	1.3603	0.945	1.0224
311	gamma-glutamylisoleucine*	Amino acid	Glutathione metabolism	34456	LC/MS Pos Early	100001485	2940	261.144		14253342		HMDB11170	0.5012	0.5678	0.6602	0.7297	0.5757	0.6878	1.06	0.9996	0.9123	0.8916
312	gamma-glutamylleucine	Amino acid	Glutathione metabolism	18369	LC/MS Neg	1268	1685	259.13	2566-39-4	151023		HMDB11171	0.4426	0.5589	0.6985	0.719	0.6287	0.711	1.1551	0.9287	0.7824	0.8051
314	gamma-glutamylmethionine	Amino acid	Glutathione metabolism	44872	LC/MS Pos Early	100001313	2640	279.101	17663-87-5	7009567		HMDB29155	0.4536	0.6866	0.5413	0.6391	0.689	0.4844	0.8539	0.8061	0.684	0.6744
315	gamma-glutamylphenylalanine	Amino acid	Glutathione metabolism	33422	LC/MS Neg	100000491	1825	293.114	7432-24-8	111299		HMDB00594	0.352	0.3362	0.3579	0.5303	0.3496	0.8771	1.9889	1.6144	1.0796	1.2597
316	gamma-glutamylthreonine*	Amino acid	Glutathione metabolism	33364	LC/MS Pos Early	100001314	1750	249.108	5652-48-2			HMDB29159	0.5452	0.6311	0.6818	0.6944	0.6444	0.7025	1.3789	1.8276	1.3402	1.39
317	gamma-glutamyltryptophan	Amino acid	Glutathione metabolism	33947	LC/MS Neg	100001295	1960	332.125	66471-20-3	3989307		HMDB29160	0.4383	0.6971	0.5558	0.8017	0.6466	1.6594	4.2498	3.689	2.5906	2.5088
318	gamma-glutamyltyrosine	Amino acid	Glutathione metabolism	2734	LC/MS Pos Early	1102	2508	311.124	7432-23-7	94340		HMDB11741	0.1357	0.1357	0.1357	0.1357	0.1357	0.4037	1.2425	1.0108	0.6042	0.7675
319	gamma-glutamylvaline	Amino acid	Glutathione metabolism	43829	LC/MS Pos Early	100001126	2700	247.129	2746-34-1	7015683		HMDB11172	0.5621	0.5224	0.727	0.7635	0.7324	1.0159	1.2595	1.0063	0.9328	1.0247
513	gluconate	Carbohydrate	Sucrose, glucose,fructose metabolism	587	LC/MS Polar	338	2922	195.051	527-07-1	10690	C00257	HMDB00625	0.6824	1.0852	0.961	1.0376	0.7772	0.1908	1.0312	1.0888	1.1983	1.0084
384	glucosamine-6-phosphate	Carbohydrate	Amino sugar and nucleotide sugar	580	LC/MS Polar	290	4521.5	258.038	3616-42-0	439217	C00352	HMDB01254	1.3837	1.8164	1.2484	1.7061	1.1391	0.7804	1.5613	1.7525	1.8655	2.196
329	glucose	Carbohydrate	Glycolysis	48152	LC/MS Polar	572	2342	225.062	50-99-7	79025	C00031	HMDB00122	0.5308	1.0247	0.8748	0.8859	0.6851	0.3385	1.5541	2.1176	1.669	1.6977
330	glucose 1-phosphate	Carbohydrate	Glycolysis	15561	LC/MS Polar	1233	4277.1	259.022	56401-20-8	65533	C00103	HMDB01586	1.0038	1.3223	1.1626	1.759	1.2771	0.3032	1.2039	1.1494	1.2822	1.3043
331	glucose 6-phosphate	Carbohydrate	Glycolysis	31260	LC/MS Polar	291	4537	259.022	103192-55-8	5958	C00668	HMDB01401	2.7238	1.4253	2.2686	1.7141	1.953	0.9409	2.8038	2.93	2.852	2.4711
175	glutamate	Amino acid	Glutamate family (alpha-ketoglutarate derived)	57	LC/MS Pos Early	561	1500	148.06	56-86-0	611	C00025	HMDB00148	0.5482	0.6199	0.6956	0.7374	0.6642	0.8046	1.2686	1.0976	0.9533	0.9957
176	glutamate, gamma-methyl ester	Amino acid	Glutamate family (alpha-ketoglutarate derived)	33487	LC/MS Pos Early	100001103	2170	162.076	1499-55-4	68662			0.6175	0.7285	0.735	0.84	0.7983	0.5876	0.811	0.646	0.5158	0.6149
177	glutamine	Amino acid	Glutamate family (alpha-ketoglutarate derived)	53	LC/MS Pos Early	563	1291	147.076	56-85-9	5961	C00064	HMDB00641	0.7728	1.0359	1.0359	1.317	1.2385	0.213	0.1673	0.1181	0.1059	0.1036
922	glutarate (pentanedioate)	Lipids	Fatty acid, Dicarboxylate	396	LC/MS Polar	339	2900	131.035	110-94-1	743	C00489	HMDB00661	3.1539	5.5333	4.7301	5.7064	3.8105	0.5223	1.8443	1.8049	2.4596	1.6426
298	glutathione, oxidized (GSSG)	Amino acid	Glutathione metabolism	27727	LC/MS Pos Early	448	2667	613.159	103239-24-3	65359	C00127	HMDB03337	0.8968	0.6547	0.6085	0.9266	1.0426	1.2669	1.6658	0.9688	0.9032	1.2971
299	glutathione, reduced (GSH)	Amino acid	Glutathione metabolism	2127	LC/MS Pos Early	496	2000	308.091	70-18-8	124886	C00051	HMDB00125	0.9492	0.8907	0.9483	1.3901	1.2877	2.0191	2.7261	1.7495	1.3355	1.9399
369	glycerate	Carbohydrate	Photorespiration	1572	LC/MS Polar	1052	2070.4	105.019	600-19-1	752	C00258	HMDB00139	0.9489	1.4967	1.0862	1.4058	1.2659	0.6517	1.8321	1.5538	1.4933	1.3899
681	glycerol	Lipids	Glycerolipids	15122	LC/MS Neg	1254	758	91.0401	56-81-5	753	C00116	HMDB00131	0.8202	0.7598	1.1117	1.1723	1.0008	0.9979	1.361	0.8568	0.8053	0.9992
717	glycerol 3-phosphate	Lipids	Phospholipids	43847	LC/MS Neg	100000258	613.2	171.006	29849-82-9	754	C00093	HMDB00126	1.0942	1.1592	1.0641	1.4156	1.3221	1.5029	1.9548	0.9065	1.066	1.1524
718	glycerophosphoethanolamine	Lipids	Phospholipids	37455	LC/MS Pos Early	100001620	659	216.063	33049-08-0	123874	C01233	HMDB00114	0.7688	0.9331	0.9418	1.1299	1.0349	0.9069	1.2925	0.9881	0.8409	0.907
803	glycerophosphoglycerol	Lipids	Phospholipids	48857	LC/MS Polar	100001619	2430	245.043		439964	C03274		1.1577	1.6981	1.7387	2.016	1.6797	0.4784	1.3013	1.0157	1.0121	0.9879
762	glycerophosphoinositol*	Lipids	Phospholipids	52307	LC/MS Neg	100001621	630	333.059	16824-65-0				1.2393	1.0117	1.6369	1.7772	1.6282	1.1114	1.1744	0.6946	0.6514	0.7175
719	glycerophosphorylcholine (GPC)	Lipids	Phospholipids	15990	LC/MS Pos Early	100000269	672	258.11	28319-77-9	71920	C00670	HMDB00086	1.0112	0.9888	1.1088	1.3583	1.2005	0.9212	1.3503	0.9169	0.8193	0.9259
8	glycine	Amino acid	Serine family (phosphoglycerate derived)	58	LC/MS Pos Early	340	1375	76.0393	56-40-6	750	C00037	HMDB00123	0.908	1.0026	1.0109	1.2209	1.1446	0.8707	1.4433	1.0525	0.8333	0.9749
1155	glycylleucine	Peptide	Dipeptide	34398	LC/MS Pos Early	100001258	3059	189.123	869-19-2	92843	C02155	HMDB00759	0.9655	0.8987	0.7914	0.9884	0.995	1.1682	1.9952	1.7768	1.4508	1.6521
1164	glycylvaline	Peptide	Dipeptide	18357	LC/MS Pos Early	100000487	2734	175.108	1963-21-9	97417		HMDB28854	1.3498	1.5522	1.1465	1.4641	1.5124	0.589	1.3406	1.2535	0.9853	1.1229
1039	guanine	Nucleotide	Purine metabolism	32352	LC/MS Neg	172	1330	150.042	73-40-5	764	C00242	HMDB00132	1.9568	2.0056	1.0469	1.3605	1.5789	2.3234	5.121	4.4244	3.8387	4.0485
1040	guanosine	Nucleotide	Purine metabolism	1573	LC/MS Pos Early	1099	1728	284.099	118-00-3	6802	C00387	HMDB00133	1.2983	1.4445	1.0321	1.5506	1.4331	1.4383	3.1982	2.2473	1.7788	2.3504
1070	guanosine 2'-monophosphate (2'-GMP)*	Nucleotide	Purine metabolism	52442	LC/MS Neg	100002733	1241	362.051		444571			0.9677	0.9503	1.0677	0.9049	0.8041	0.9982	1.9176	2.0451	1.5586	1.3712
1060	guanosine 3'-monophosphate (3'-GMP)	Nucleotide	Purine metabolism	39786	LC/MS Neg	100002704	773.9	362.051	117-68-0	3522			0.2854	0.2854	0.2854	0.2854	0.2854	0.2854	0.2854	0.2854	0.2854	0.7428
1042	guanosine 5'- monophosphate (5'-GMP)	Nucleotide	Purine metabolism	2849	LC/MS Pos Early	347	800	364.065	5550-12-09	6804	C00144	HMDB01397	1.197	1.2303	1.2144	1.5375	1.3808	1.0631	1.2122	0.7212	0.7439	0.7676
1043	guanosine-2',3'-cyclic monophosphate	Nucleotide	Purine metabolism	37139	LC/MS Neg	74	1480	344.04	15718-49-7	92823	C06194	HMDB11629	0.4324	0.4339	0.5607	0.5412	0.5452	0.5208	1.0163	0.9837	0.914	0.8163
1424	harmane	Secondary metabolism	Alkaloids	27536	LC/MS Pos Early	100000799	3234	183.092	486-84-0	5281404	C09209		0.6511	0.5184	0.4661	0.4748	0.3903	0.4832	0.7645	0.6442	0.894	0.7774
1737	heptaethylene glycol	Xenobiotics	Chemicals	38154	LC/MS Pos Early	100002318	2163	327.201	5617-32-3	79718			0.8086	1.0447	1.3326	1.3737	1.204	0.9459	1.2379	0.8985	0.6612	0.8022
1701	hexaethylene glycol	Xenobiotics	Chemicals	38133	LC/MS Pos Early	100002317	2029	283.175	2615-15-8	17472			1.0781	0.9455	1.256	1.1677	0.9489	0.751	1.0929	0.9773	0.9035	0.858
867	hexanoylglycine	Lipids	Fatty acid conjugate	35436	LC/MS Neg	100001527	2900	172.098	24003-67-6	99463		HMDB00701	0.9605	0.8047	1.2939	1.4366	1.421	1.1877	0.89	0.6193	0.626	0.653
179	histidine	Amino acid	Glutamate family (alpha-ketoglutarate derived)	59	LC/MS Pos Early	355	2707	156.077	5934-29-2	6274	C00135	HMDB00177	0.6673	0.7661	0.7881	0.8253	0.7904	0.5702	1.0677	1.1488	0.8217	0.8005
229	histidinol	Amino acid	Glutamate family (alpha-ketoglutarate derived)	15316	LC/MS Pos Early	100000260	3041	142.097	1596-64-1	165271	C00860	HMDB03431	4.1209	4.9713	2.9926	4.1372	4.2913	2.565	3.8204	2.1095	1.8089	2.0472
1347	histidylalanine	Peptide	Dipeptide	42027	LC/MS Pos Early	100003542	3014	227.114	16874-75-2	351667			0.5208	0.5361	0.5208	0.5208	0.5208	0.5208	1.794	2.2667	1.2883	1.4876
135	homocitrate	Amino acid	Aspartate family (OAA derived)	39601	LC/MS Neg	100002554	578	205.035	320573-06-6	439459	C01251	HMDB03518	0.8324	1.0591	0.7986	1.0748	0.9875	1.4427	3.8697	3.059	1.9267	2.3468
181	homocitrulline	Amino acid	Glutamate family (alpha-ketoglutarate derived)	22138	LC/MS Pos Early	100000963	1908	190.119	1190-49-4	65072	C02427	HMDB00679	0.4345	0.7022	0.4345	0.4345	0.4883	1.053	2.0756	4.0263	1.1695	1.9804
9	homocysteine	Amino acid	Serine family (phosphoglycerate derived)	15128	LC/MS Pos Early	311	2155	136.043	454-29-5	778	C00155	HMDB00742	0.346	0.4594	0.2924	0.3753	0.5041	0.9238	2.6927	2.7875	1.2352	2.0742
108	homoserine	Amino acid	Aspartate family (OAA derived)	18351	LC/MS Polar	100000458	2875.8	118.051	672-15-1	12647	C00263	HMDB00719	0.4199	1.0498	0.6098	0.9852	0.6019	0.3782	1.5826	2.8223	2.8327	1.9755
109	homoserine lactone	Amino acid	Aspartate family (OAA derived)	15696	LC/MS Pos Early	100000262	1980	102.055	2185-02-06	445963	C02926		1.367	1.2179	1.3218	1.6484	1.6687	0.8086	0.9822	0.9528	0.7674	1.0178
1045	hypoxanthine	Nucleotide	Purine metabolism	3127	LC/MS Polar	171	1515.8	135.031	68-94-0	790	C00262	HMDB00157	0.3619	0.3214	0.5158	1.1911	1.1169	0.1259	0.2648	0.2368	0.186	0.2214
156	imidazole lactate	Amino acid	Glutamate family (alpha-ketoglutarate derived)	15716	LC/MS Pos Early	100000263	2040	157.061	14403-45-3	440129	C05568	HMDB02320	1.0149	0.8577	1.1961	1.2754	1.095	0.9058	1.3156	0.9851	0.9252	0.8297
1388	indoleacetate	Hormone metabolism	Auxin metabolism	27513	LC/MS Neg	100001034	2200	174.056	6505-45-9	802	C00954	HMDB00197	0.5329	0.7116	0.752	1.014	0.986	0.5595	1.2642	0.6668	0.581	0.6669
46	indolelactate	Amino acid	Aromatic amino acid metabolism (PEP derived)	18349	LC/MS Neg	100000463	2286	204.067	832-97-3	92904	C02043	HMDB00671	1.1449	1.0086	1.5971	1.6466	1.4295	0.8782	1.2302	0.2061	0.6243	0.584
1046	inosine	Nucleotide	Purine metabolism	1123	LC/MS Neg	361	1602.1	267.073	58-63-9	6021	C00294	HMDB00195	0.9175	0.8391	1.0062	1.682	1.7128	0.4453	0.9725	0.6806	0.4758	0.7115
1047	inosine 5'-monophosphate (IMP)	Nucleotide	Purine metabolism	2133	LC/MS Pos Early	362	650	349.054	4691-65-0	8582	C00130	HMDB00175	0.5578	0.6722	1.2052	2.7315	1.3481	0.4091	0.7775	0.3538	0.3034	0.5875
425	inositol 1-phosphate (I1P)	Carbohydrate	Inositol metabolism	43849	LC/MS Polar	370	4785	259.022	573-35-3;106032-59-1	440194	C04006	HMDB00213	1.8756	0.9989	2.7403	2.0598	1.9	0.719	1.7463	1.1073	1.1851	0.9224
347	isocitrate	Carbohydrate	TCA cycle	12110	LC/MS Pos Early	1206	773	210.061	20226-99-7	1198	C00311	HMDB00193	0.2946	0.171	0.543	0.5482	0.3873	0.2053	0.2617	0.2772	0.171	0.4407
230	isoleucine	Amino acid	Branched Chain Amino Acids (OAA derived)	1125	LC/MS Neg	376	1419.1	130.087	73-32-5	6306	C00407	HMDB00172	0.9171	0.9951	0.8394	1.004	0.996	1.0151	2.0953	2.0171	1.4907	1.7529
1206	isoleucylglycine	Peptide	Dipeptide	40008	LC/MS Pos Early	100003169	2719	189.123	868-28-0	342532			0.9657	1.019	0.916	1.1634	1.1663	0.8748	1.4026	1.0751	0.9724	1.2301
568	isovalerate	Lipids	Free fatty acid	44656	LC/MS Neg	100000708	1564	101.061	503-74-2	10430	C08262	HMDB00718	1.0097	1.1025	0.991	1.4813	1.4054	1.0919	1.8344	1.3757	1.1042	1.122
49	kynurenate	Amino acid	Aromatic amino acid metabolism (PEP derived)	1417	LC/MS Pos Early	98	2385	190.05	492-27-3	3845	C01717	HMDB00715	0.8793	0.8767	0.8786	1.1736	0.9844	0.4057	0.6364	0.2442	0.253	0.3144
50	kynurenine	Amino acid	Aromatic amino acid metabolism (PEP derived)	15140	LC/MS Pos Early	100000265	2739	209.092	2922-83-0	161166	C00328	HMDB00684	1.1359	1.0045	0.9955	1.7283	1.5521	1.6051	2.0202	1.4913	1.0414	1.599
334	lactate	Carbohydrate	Glycolysis	527	LC/MS Polar	482	1468.8	89.0244	79-33-4	612	C00186	HMDB00190	1.5019	1.8966	2.2206	2.5204	1.9559	0.8067	1.3346	0.8826	0.9123	0.8516
29	lanthionine	Amino acid	Serine family (phosphoglycerate derived)	42002	LC/MS Pos Early	100003892	1730	209.059	3183-08-02	6994972;98504			0.724	0.5643	0.5511	0.8118	0.8119	1.1372	1.6636	0.886	0.9855	1.4643
569	laurate (12:0)	Lipids	Free fatty acid	1645	LC/MS Neg	181	5300	199.17	143-07-7	3893	C02679	HMDB00638	1.1255	0.9846	1.1571	1.3834	1.3383	0.7178	1.1236	0.7231	0.5541	0.5923
256	leucine	Amino acid	Branched Chain Amino Acids (pyruvate derived)	60	LC/MS Pos Early	397	2864	132.102	61-90-5	6106	C00123	HMDB00687	0.8217	0.8933	0.8166	0.9839	0.9765	0.8838	1.6184	1.4064	1.1731	1.2784
1330	leucylglutamine*	Peptide	Dipeptide	48189	LC/MS Pos Early	100003183	2620	260.161		4305457			0.4062	0.7445	0.8172	1.0338	1.1883	0.6315	0.7138	0.4373	0.4643	0.5872
1188	leucylglycine	Peptide	Dipeptide	40045	LC/MS Pos Early	100003185	2778	189.123	686-50-0	79070			1.2282	1.182	1.1207	1.16	1.1211	2.2027	1.8826	1.5389	1.495	1.2656
572	linoleate (18:2n6)	Lipids	Free fatty acid	1105	LC/MS Neg	180	5535	279.233	60-33-3	5280450	C01595	HMDB00673	1.0053	0.8045	1.0625	1.2202	1.2328	1.0189	1.9603	1.2682	0.6192	0.9453
573	linolenate [alpha or gamma; (18:3n3 or 6)]	Lipids	Free fatty acid	34035	LC/MS Neg	100001337	5450	277.217		5280934	C06426	HMDB03073	1.0195	0.8335	1.0759	1.2818	1.2308	0.9408	1.847	1.3267	0.8192	0.9868
111	lysine	Amino acid	Aspartate family (OAA derived)	1301	LC/MS Pos Early	407	2850	147.113	56-87-1	5962	C00047	HMDB00182	0.345	0.3471	0.417	0.4204	0.4112	0.3635	0.5705	0.3928	0.3426	0.3654
1225	lysylleucine	Peptide	Dipeptide	40020	LC/MS Pos Early	100003196	3370	260.197	7369-79-1	4682588			0.8461	0.9223	0.793	1	1.0051	1.1566	2.3541	2.0896	1.5629	1.814
348	malate	Carbohydrate	TCA cycle	1303	LC/MS Neg	409	615.6	133.014	6915-15-7	525	C00149	HMDB00156	0.8704	0.8858	1.1689	1.2414	1.0954	0.8403	1.1737	0.8465	0.7386	0.76
349	maleate	Carbohydrate	TCA cycle	20676	LC/MS Polar	100000707	2510	115.004	110-16-7	444266	C01384	HMDB00176	1.4177	1.3788	1.7891	1.8938	1.5949	0.5409	1.1798	0.8012	0.8579	0.6927
459	mannitol/sorbitol	Carbohydrate	Sucrose, glucose,fructose metabolism	46142	LC/MS Neg	100001740	710	181.072		5780	C01507	HMDB00247	0.9026	0.9519	1.0481	1.2942	1.2109	0.7635	0.9452	0.5771	0.5718	0.5163
474	mannose-6-phosphate	Carbohydrate	Sucrose, glucose,fructose metabolism	1469	LC/MS Polar	294	4510	259.022	70442-25-0;104872-94-8	439198	C00275	HMDB01078	1.5314	2.2446	1.2091	1.9458	1.4633	0.638	1.6809	1.636	2.1205	2.2403
574	margarate (17:0)	Lipids	Free fatty acid	1121	LC/MS Neg	891	5731	269.249	506-12-7	10465		HMDB02259	0.9486	0.7363	0.9599	1.0975	1.0158	0.8575	1.3254	0.9398	0.5662	0.5768
112	methionine	Amino acid	Aspartate family (OAA derived)	1302	LC/MS Neg	415	1147	148.044	63-68-3	6137	C00073	HMDB00696	0.7292	0.8056	0.6571	0.8464	0.8442	0.7521	1.478	1.4931	1.1047	1.2866
149	methionine sulfone	Amino acid	Aspartate family (OAA derived)	44878	LC/MS Pos Early	100004635	1250	182.048	820-10-0	69961			0.8772	0.8772	0.8772	0.8772	0.8772	0.8772	0.8772	0.8772	0.8772	0.8772
113	methionine sulfoxide	Amino acid	Aspartate family (OAA derived)	18374	LC/MS Pos Early	100000039	1272	166.053	3226-65-1	158980	C02989	HMDB02005	0.408	0.4001	0.3499	0.4289	0.4042	0.4979	0.8137	1.0004	0.6464	0.6564
51	methyl indole-3-acetate	Amino acid	Aromatic amino acid metabolism (PEP derived)	1584	LC/MS Pos Early	1104	3339	190.086	1912-33-0	74706		HMDB29738	0.5388	0.5766	0.5992	0.983	1.0743	0.3851	0.9343	0.4624	0.3659	0.4404
964	methylphosphate	Cofactors, Prosthetic Groups, Electron Carriers	Oxidative phosphorylation	37070	LC/MS Pos Early	100001805	544	113	7023-27-0	13130		HMDB61711	1.2734	1.3021	0.9049	1.1843	1.1554	1.12	3.0208	2.2559	1.3344	1.4888
1660	mevalonate	Secondary metabolism	Terpenoids	39583	LC/MS Neg	30	860	147.066	96949-03-0	439230	C02104	HMDB00227	0.8309	1.0279	1.2212	1.3862	1.2534	0.5969	1.0637	0.9213	0.6192	0.7651
1674	mevalonolactone	Secondary metabolism	Terpenoids	48118	LC/MS Pos Early	100000772	1375	131.07	674-26-0	10428		HMDB06024	0.8432	0.7184	1.2239	1.2196	1.0007	0.5529	0.8285	0.7153	0.5269	0.5342
428	myo-inositol	Carbohydrate	Inositol metabolism	1124	LC/MS Polar	363	3506.3	225.062	87-89-8	892	C00137	HMDB00211	0.7868	0.9106	0.9909	1.0479	0.9829	0.5705	1.4851	1.5097	1.2497	1.3656
577	myristate (14:0)	Lipids	Free fatty acid	1365	LC/MS Neg	519	5440	227.202	544-63-8	11005	C06424	HMDB00806	0.8984	0.84	0.8857	1.0344	0.9656	0.6046	1.4698	1.2196	0.7521	0.7578
578	myristoleate (14:1n5)	Lipids	Free fatty acid	32418	LC/MS Neg	100001198	5346.9	225.186	544-64-9	5281119	C08322	HMDB02000	1.5642	1.3856	1.701	2.0104	1.7706	0.8806	2.2927	1.4846	0.9305	1.085
1048	N1-methyladenosine	Nucleotide	Purine metabolism	15650	LC/MS Pos Early	1242	2120	282.12	15763-06-1	27476	C02494	HMDB03331	0.2638	0.3831	0.3362	0.3855	0.3902	0.2	0.4537	0.602	0.4078	0.6561
1051	N2,N2-dimethylguanosine	Nucleotide	Purine metabolism	35137	LC/MS Neg	100001412	2220	310.116	2140-67-2	92919		HMDB04824	0.6521	0.8454	0.7926	0.7694	0.7882	0.8438	1.7559	1.8049	1.11	1.5674
117	N2,N6-diacetyllysine	Amino acid	Aspartate family (OAA derived)	48455	LC/MS Polar	100006124	1554	229.119	499-86-5	91827			0.2791	0.2022	0.2022	0.3156	0.3835	0.2022	0.2022	0.5978	0.514	0.4154
114	N2-acetyllysine	Amino acid	Aspartate family (OAA derived)	36751	LC/MS Neg	100001721	828.3	187.109	1946-82-3	92907	C12989	HMDB00446	0.0591	0.1192	0.2559	0.2196	0.2608	0.2908	0.4734	0.2111	0.232	0.1595
116	N6,N6,N6-trimethyllysine	Amino acid	Aspartate family (OAA derived)	1498	LC/MS Pos Early	189	2825	189.16	23284-33-5	440120	C03793	HMDB01325	0.6678	0.6935	0.779	0.9502	0.9187	0.8478	1.3665	0.8927	0.7993	0.96
115	N6-acetyllysine	Amino acid	Aspartate family (OAA derived)	36752	LC/MS Neg	100001734	1059	187.109	692-04-6	92832	C02727	HMDB00206	0.2476	0.243	0.3463	0.3932	0.3597	0.5627	0.8469	0.9239	0.6679	0.6862
1035	N6-carbamoylthreonyladenosine	Nucleotide	Purine metabolism	35157	LC/MS Neg	100001415	2164	411.127	24719-82-2	161466		HMDB41623	0.4679	0.6765	0.6189	0.6386	0.7335	0.4909	1.4928	1.1976	0.7219	0.9537
143	N6-carboxyethyllysine	Amino acid	Aspartate family (OAA derived)	37458	LC/MS Pos Early	100001769	2695	219.134					0.6271	0.6468	0.7523	0.8883	0.8832	0.4351	0.4916	0.308	0.3185	0.383
146	N6-carboxymethyllysine	Amino acid	Aspartate family (OAA derived)	36713	LC/MS Pos Early	100001768	2592	205.118	5746-04-03				0.2334	1.0935	1.291	1.6526	1.5717	1.4537	1.825	1.0961	0.1566	1.073
1067	N6-succinyladenosine	Nucleotide	Purine metabolism	48130	LC/MS Pos Early	100001664	1930	384.115	4542-23-8			HMDB00912	0.638	0.6251	0.5311	0.8642	0.8081	0.8385	1.136	0.7912	0.7585	1.0798
118	N-acetylalanine	Amino acid	Aspartate family (OAA derived)	1585	LC/MS Polar	1110	1564.8	130.051	97-69-8	88064	C02847	HMDB00766	0.9813	1.0187	1.2533	1.5283	1.3826	0.3882	0.5021	0.4925	0.5019	0.5648
182	N-acetylarginine	Amino acid	Glutamate family (alpha-ketoglutarate derived)	33953	LC/MS Pos Early	100001266	2245	217.13	155-84-0	67427	C02562	HMDB04620	1.2417	0.9763	1.1073	1.6146	1.5063	1.0771	1.6605	1.0237	0.9538	1.0761
119	N-acetylasparagine	Amino acid	Aspartate family (OAA derived)	33942	LC/MS Pos Early	100001257	785	175.071	4033-40-3	99715		HMDB06028	0.938	0.6818	0.996	1.3964	1.2749	0.2816	0.1284	0.0619	0.0717	0.0507
120	N-acetylaspartate (NAA)	Amino acid	Aspartate family (OAA derived)	22185	LC/MS Pos Early	100000787	880	176.055	997-55-7;997-55-7	65065	C01042	HMDB00812	0.8005	0.7071	0.7771	1.0083	0.9274	0.7755	0.8468	0.6015	0.6718	0.6937
289	N-acetyl-cadaverine	Amino acid	Amines and polyamines	43530	LC/MS Pos Early	100002249	2385	145.134	32343-73-0				0.695	0.6123	0.901	0.6691	0.904	0.1249	0.1855	0.1249	0.1314	0.1249
11	N-acetylcysteine	Amino acid	Serine family (phosphoglycerate derived)	1586	LC/MS Neg	1107	1108	162.023	616-91-1	12035	C06809	HMDB01890	1.0097	0.9903	0.8031	1.4944	1.5617	0.658	1.2385	1.1581	0.7094	1.0489
389	N-acetyl-glucosamine 1-phosphate	Carbohydrate	Amino sugar and nucleotide sugar	15741	LC/MS Polar	1212	4052	300.049	31281-59-1	440364	C04256	HMDB01367	0.9632	1.0368	1.3446	1.5103	1.1283	0.0967	0.1585	0.0904	0.1535	0.0736
390	N-acetylglucosamine 6-phosphate	Carbohydrate	Amino sugar and nucleotide sugar	15107	LC/MS Polar	1213	4114	300.049	102029-88-9	439219	C00357	HMDB02817	2.2716	2.8302	2.7067	3.7357	2.8219	0.2479	0.8304	0.5942	0.8883	0.64
183	N-acetylglutamate	Amino acid	Glutamate family (alpha-ketoglutarate derived)	15720	LC/MS Neg	100000282	621	188.056	5817-08-03	70914	C00624	HMDB01138	0.5393	0.4457	0.5423	0.7878	0.7905	0.6128	0.7112	0.5565	0.5986	0.6104
184	N-acetylglutamine	Amino acid	Glutamate family (alpha-ketoglutarate derived)	33943	LC/MS Pos Early	100001253	845	189.087	2490-97-3	182230	C02716	HMDB06029	0.6347	0.7654	1.011	1.3494	1.3586	0.1463	0.1057	0.0685	0.0629	0.0584
12	N-acetylglycine	Amino acid	Serine family (phosphoglycerate derived)	27710	LC/MS Pos Early	100001006	826	118.05	543-24-8	10972		HMDB00532	1.0751	0.9855	0.9861	1.492	1.346	1.2342	1.8323	1.0345	0.9924	1.0419
185	N-acetylhistidine	Amino acid	Glutamate family (alpha-ketoglutarate derived)	33946	LC/MS Pos Early	100001293	2065	198.087	39145-52-3	75619	C02997	HMDB32055	0.5916	0.5606	0.6747	0.8104	0.7332	0.5921	0.8308	0.676	0.6274	0.5333
260	N-acetylisoleucine	Amino acid	Branched Chain Amino Acids (pyruvate derived)	33967	LC/MS Neg	100001276	2325	172.098	3077-46-1	2802421			1.0102	0.7265	0.9881	1.0518	0.9898	1.2672	1.7158	1.449	1.3033	1.0504
261	N-acetylleucine	Amino acid	Branched Chain Amino Acids (pyruvate derived)	1587	LC/MS Pos Early	1082	2656	174.112	1188-21-2	70912	C02710	HMDB11756	0.8209	0.9017	1.1952	1.3271	1.2871	1.0592	1.3941	0.6307	0.7138	0.8967
122	N-acetylmethionine	Amino acid	Aspartate family (OAA derived)	1589	LC/MS Neg	1083	1787	190.054	65-82-7	448580	C02712	HMDB11745	0.9041	0.8956	1.0728	1.3315	1.2682	0.6941	1.057	0.8174	0.6779	0.758
139	N-acetylmethionine sulfoxide	Amino acid	Aspartate family (OAA derived)	45428	LC/MS Pos Early	100005463	880	208.064		193368			1.0389	0.7413	1.0107	1.2489	0.9893	0.4474	0.4563	0.4541	0.263	0.2714
52	N-acetylphenylalanine	Amino acid	Aromatic amino acid metabolism (PEP derived)	33950	LC/MS Neg	100001256	2597	206.082	2018-61-3	74839	C03519	HMDB00512	0.6025	0.5908	0.8064	0.9083	0.8982	1.3266	2.0698	1.4746	1.1552	1.3377
187	N-acetylproline	Amino acid	Glutamate family (alpha-ketoglutarate derived)	34387	LC/MS Pos Early	100001334	1695	158.081	1074-79-9	322640			0.8414	0.7056	0.9004	1.1631	0.9355	2.5766	2.3629	1.27	1.3096	1.7217
291	N-acetylputrescine	Amino acid	Amines and polyamines	37496	LC/MS Pos Early	192	2230	131.118	18233-70-0	122356	C02714	HMDB02064	1.0067	0.9933	0.7947	1.1209	1.0234	3.6565	5.0425	3.0082	2.4224	3.9336
13	N-acetylserine	Amino acid	Serine family (phosphoglycerate derived)	37076	LC/MS Pos Early	100001851	811	148.06	97-14-3	65249		HMDB02931	0.7441	0.7012	0.8511	1.0757	0.9818	0.4269	0.5088	0.3888	0.4055	0.4137
123	N-acetylthreonine	Amino acid	Aspartate family (OAA derived)	33939	LC/MS Neg	100001274	821.6	160.062	17093-74-2	152204			0.774	0.778	0.9519	1.0053	0.8868	0.8658	1.1419	1.2522	0.9908	1.1781
54	N-acetyltryptophan	Amino acid	Aromatic amino acid metabolism (PEP derived)	33959	LC/MS Neg	100001254	2630	245.093	1218-34-4	700653	C03137	HMDB13713	0.8013	0.7776	1.1886	1.1248	1.1207	1.5805	2.4939	1.6799	1.1863	1.3929
55	N-acetyltyrosine	Amino acid	Aromatic amino acid metabolism (PEP derived)	32390	LC/MS Pos Early	100001104	1860	224.092	537-55-3	68310		HMDB00866	0.5682	0.4951	0.6904	0.828	0.8613	0.7765	1.1217	0.941	0.9122	1.2277
262	N-acetylvaline	Amino acid	Branched Chain Amino Acids (pyruvate derived)	1591	LC/MS Neg	1084	1704	158.082	96-81-1	66789		HMDB11757	0.7589	0.714	0.8789	1.12	1.186	1.5108	1.6414	1.1449	0.9949	1.1974
186	N-alpha-acetylornithine	Amino acid	Glutamate family (alpha-ketoglutarate derived)	32984	LC/MS Pos Early	100000285	2000	175.108	6205-08-09	439232	C00437	HMDB03357	0.2076	0.1131	0.0974	0.1482	0.1418	2.3754	2.3266	1.0216	1.1821	1.1137
1106	N-carbamoylaspartate	Nucleotide	Pyrimidine metabolism	1594	LC/MS Polar	1108	3800	175.036	923-37-5	93072	C00438	HMDB00828	2.0788	1.729	3.2988	2.6238	2.3906	0.5652	0.5652	0.5652	0.5652	0.5652
208	N-delta-acetylornithine	Amino acid	Glutamate family (alpha-ketoglutarate derived)	43249	LC/MS Pos Early	100004523	1877	175.108		9920500			0.56	0.2567	0.244	0.3372	0.3126	11.5547	12.8599	6.0424	6.2366	6.7146
124	N-formylmethionine	Amino acid	Aspartate family (OAA derived)	2829	LC/MS Neg	194	1543.8	176.039	4289-98-9	439750	C03145	HMDB01015	1.0038	0.9816	1.2286	1.4414	1.2978	1.0309	1.2528	0.6691	0.6035	0.748
89	N-formylphenylalanine	Amino acid	Aromatic amino acid metabolism (PEP derived)	48433	LC/MS Neg	100006056	2336	192.067	13200-85-6	759256			0.5549	0.91	0.989	0.8776	0.9362	0.5982	1.1569	0.961	0.6463	0.7949
939	nicotinamide	Cofactors, Prosthetic Groups, Electron Carriers	Nicotinate and nicotinamide metabolism	594	LC/MS Pos Early	432	1942	123.055	98-92-0	936	C00153	HMDB01406	0.6972	0.8022	0.8203	0.9428	0.8834	0.7974	1.0288	0.8473	0.94	0.9712
940	nicotinamide adenine dinucleotide (NAD+)	Cofactors, Prosthetic Groups, Electron Carriers	Nicotinate and nicotinamide metabolism	5278	LC/MS Neg	1310	1434	662.102	53-84-9	5893	C00003	HMDB00902	0.694	0.7844	1.0228	1.1458	1.1449	0.7523	0.9772	0.8469	0.703	0.715
943	nicotinamide adenine dinucleotide reduced (NADH)	Cofactors, Prosthetic Groups, Electron Carriers	Nicotinate and nicotinamide metabolism	31475	LC/MS Neg	428	1540	664.117	58-68-4;606-68-8	439153	C00004	HMDB01487	0.7277	0.6244	0.2374	0.3956	0.5196	0.6172	1.3387	2.2084	1.2536	1.1704
944	nicotinamide ribonucleotide (NMN)	Cofactors, Prosthetic Groups, Electron Carriers	Nicotinate and nicotinamide metabolism	22152	LC/MS Pos Early	1312	766	335.064	1094-61-7	14180	C00455	HMDB00229	0.8914	0.9951	0.8853	1.0889	1.0445	0.9563	1.6881	1.3645	1.1058	1.2994
945	nicotinamide riboside	Cofactors, Prosthetic Groups, Electron Carriers	Nicotinate and nicotinamide metabolism	33013	LC/MS Pos Early	100001310	2040	255.098	1341-23-7	439924	C03150	HMDB00855	0.4594	0.4223	0.3636	0.4632	0.4403	0.5352	1.6319	1.4527	1.0012	1.4725
946	nicotinate	Cofactors, Prosthetic Groups, Electron Carriers	Nicotinate and nicotinamide metabolism	1504	LC/MS Pos Early	567	1673	124.039	59-67-6	938	C00253	HMDB01488	0.7416	0.7719	0.3973	0.7184	0.8184	0.9864	2.386	2.6417	2.1721	3.0401
947	nicotinate adenine dinucleotide (NAAD+)	Cofactors, Prosthetic Groups, Electron Carriers	Nicotinate and nicotinamide metabolism	15725	LC/MS Neg	100000118	1200	663.086	6450-77-7;104809-30-5	25246170			0.201	0.201	0.201	0.201	0.2269	1.9612	14.4393	38.9057	18.3582	53.5017
948	nicotinate ribonucleoside	Cofactors, Prosthetic Groups, Electron Carriers	Nicotinate and nicotinamide metabolism	33471	LC/MS Pos Early	100001316	1536	256.082	2625-49-2	161234	C05841	HMDB06809	0.0852	0.14	0.1164	0.1336	0.1251	0.2678	1.2051	1.953	0.9247	2.009
953	nicotinic acid mononucleotide (NaMN)	Cofactors, Prosthetic Groups, Electron Carriers	Nicotinate and nicotinamide metabolism	32461	LC/MS Polar	100001058	4323.7	334.033	321-02-8	5288991	C01185	HMDB01132	0.283	0.0937	0.1398	0.0937	0.4245	0.1811	1.8369	2.5552	0.4461	4.4044
133	N-methylalanine	Amino acid	Aspartate family (OAA derived)	37069	LC/MS Pos Early	100001823	1536	104.071	600-21-5	5288725;6971259	C02721	HMDB01906	0.6316	0.7829	0.8196	0.9234	0.949	0.696	1.051	0.7801	0.5784	0.6649
212	N-monomethylarginine	Amino acid	Glutamate family (alpha-ketoglutarate derived)	43586	LC/MS Pos Early	100004488	2845	189.135	53308-83-1	132862	C03884	HMDB29416	0.7295	0.7949	0.7695	1.0046	0.8855	0.7614	1.3224	1.1087	0.9057	1.053
874	N-octanoylglycine	Lipids	Fatty acid conjugate	43502	LC/MS Neg	100003940	4335.4	200.129	14246-53-8	84290		HMDB00832	0.5803	0.4822	1.1397	1.2854	1.0778	0.3516	0.1602	0.0737	0.0912	0.0827
869	N-palmitoyl glycine	Lipids	Fatty acid conjugate	42092	LC/MS Neg	100003686	5580	312.254	2441-41-0	151008			0.4055	0.2553	0.4602	0.4609	0.3551	0.87	0.9117	0.7919	0.447	0.5492
125	O-acetylhomoserine	Amino acid	Aspartate family (OAA derived)	31539	LC/MS Pos Early	100001129	2092	162.076	7540-67-2	439389	C01077		0.9299	1.1463	1.1361	1.2723	1.2324	1.0233	1.7956	1.1322	0.9725	0.9637
1749	octaethylene glycol	Xenobiotics	Chemicals	38155	LC/MS Pos Early	100002319	2289	371.228	5117-19-1	78798			0.8508	0.9557	1.3067	1.3595	1.1288	0.9271	1.2774	0.8667	0.7408	0.8646
622	oleamide	Lipids	Fatty acid amide	32458	LC/MS Neg	1504	6581.5	280.265	301-02-0	5283387	C19670	HMDB02117	0.6409	0.3743	0.5801	0.9408	1.0442	0.4651	0.5317	0.345	0.4396	0.3433
614	oleate/vaccenate (18:1)	Lipids	Free fatty acid	52285	LC/MS Neg	100008930	5655	281.249					1.1023	0.9976	1.2212	1.3326	1.192	0.9533	1.626	1.1509	0.6664	0.784
624	oleoyl ethanolamide	Lipids	Fatty acid amide	38102	LC/MS Neg	1137	6400	324.291	11-58-0;111-58-0	5283454		HMDB02088	0.6751	0.3289	0.8127	0.6465	1	0.4393	0.7158	0.639	0.179	0.0592
300	ophthalmate	Amino acid	Glutathione metabolism	34592	LC/MS Pos Early	100001311	2085	290.135	495-27-2	7018721		HMDB05765	0.8478	0.7669	1.0314	1.1319	1.0502	1.6816	2.2183	1.3563	1.3078	1.492
188	ornithine	Amino acid	Glutamate family (alpha-ketoglutarate derived)	1493	LC/MS Pos Early	444	2800	133.097	3184-13-2	6262	C00077	HMDB03374	0.3765	0.2532	0.2135	0.306	0.285	2.6533	3.5105	2.0109	1.9132	2.1415
1093	orotate	Nucleotide	Pyrimidine metabolism	1505	LC/MS Polar	445	1638.1	155.01	50887-69-9	967	C00295	HMDB00226	0.8934	1.0496	1.4716	1.4247	1.1283	0.2183	0.3433	0.1427	0.208	0.1579
1094	orotidine	Nucleotide	Pyrimidine metabolism	35172	LC/MS Polar	100001416	2250	287.052	314-50-1	92751	C01103	HMDB00788	1.0257	1	0.4851	0.9987	1.2652	0.8032	2.8053	3.3158	0.9141	2.2301
584	palmitate (16:0)	Lipids	Free fatty acid	1336	LC/MS Neg	424	5618	255.233	57-10-3	985	C00249	HMDB00220	1.1298	0.9944	1.1685	1.2602	1.0915	0.801	1.4403	1.1153	0.8215	0.7901
585	palmitoleate (16:1n7)	Lipids	Free fatty acid	33447	LC/MS Neg	452	5475	253.217	373-49-9	445638	C08362	HMDB03229	1.0299	0.9079	1.0534	1.1563	1.087	0.8244	1.6484	1.2162	0.7914	0.83
625	palmitoyl ethanolamide	Lipids	Fatty acid amide	38165	LC/MS Pos Late	1489	1643	300.29	544-31-0	4671	C16512	HMDB02100	0.7827	0.7229	0.6166	1.1247	0.9217	0.772	0.8918	0.6747	0.5241	0.5572
655	palmitoylcholine	Lipids	Fatty acid ester	52944	LC/MS Pos Late	100009233	1482	342.337		151731			0.6372	0.6372	0.6372	0.6372	0.6372	0.6372	0.6372	0.6372	0.6372	0.6372
934	pantothenate	Cofactors, Prosthetic Groups, Electron Carriers	CoA metabolism	1508	LC/MS Neg	1024	1498.7	218.103	137-08-6	6613	C00864	HMDB00210	0.7522	0.7202	1.1036	1.1473	1.0171	0.901	1.3069	0.9015	0.749	0.9075
588	pentadecanoate (15:0)	Lipids	Free fatty acid	1361	LC/MS Neg	980	5521	241.217	1002-84-2;10002-84-2	13849	C16537	HMDB00826	0.9313	0.8653	0.911	1.0395	1.0473	0.786	1.6464	1.2966	0.7636	0.8276
1727	pentaethylene glycol	Xenobiotics	Chemicals	38158	LC/MS Pos Early	100002316	1874	239.149	4792-15-8	62551			0.879	0.9744	1.2422	1.3481	1.1739	0.9762	1.4606	0.915	0.7985	0.8907
58	phenethylamine	Amino acid	Aromatic amino acid metabolism (PEP derived)	12142	LC/MS Pos Early	1207	3065	122.096	64-04-0	1001	C05332	HMDB02017	0.5644	0.745	0.8623	1.5361	0.8783	1.0949	1.3469	1	0.8183	0.7089
61	phenylalanine	Amino acid	Aromatic amino acid metabolism (PEP derived)	64	LC/MS Pos Early	460	2878	166.086	63-91-2	6140	C00079	HMDB00159	0.8475	0.9319	0.8062	1.0107	0.9893	0.9529	1.7554	1.456	1.2252	1.4279
1129	phenylalanylalanine	Peptide	Dipeptide	41374	LC/MS Pos Early	100003589	2909	237.123	3918-87-4	6993123;5488196			0.5765	0.6223	0.9679	1.0701	0.8278	0.97	1.075	0.721	0.612	0.8292
1256	phenylalanylglycine	Peptide	Dipeptide	41370	LC/MS Pos Early	100003588	2898	223.108	721-90-4	98207			0.9582	0.9755	0.7895	0.9935	1.0065	1.1413	2.3036	2.3705	1.8052	2.11
62	phenyllactate (PLA)	Amino acid	Aromatic amino acid metabolism (PEP derived)	22130	LC/MS Neg	100000774	2208	165.056	828-01-3	3848	C05607	HMDB00779	0.9454	0.8943	1.2318	1.4945	1.3188	0.7919	1.026	0.5816	0.5012	0.5261
63	phenylpyruvate	Amino acid	Aromatic amino acid metabolism (PEP derived)	566	LC/MS Polar	241	845	163.04	156-06-9	997	C00166	HMDB00205	0.4476	0.8442	0.8116	1.0097	0.7922	0.729	2.4884	2.6279	1.5289	1.5479
965	phosphate	Cofactors, Prosthetic Groups, Electron Carriers	Oxidative phosphorylation	42109	LC/MS Pos Early	461	576	98.9842	7664-38-2	1061	C00009	HMDB01429	1.0051	1.0699	1.1219	1.2881	1.2433	1.0796	1.5836	1.0915	0.9873	1.0678
335	phosphoenolpyruvate (PEP)	Carbohydrate	Glycolysis	597	LC/MS Pos Early	463	585	168.99	10526-80-4	1005	C00074	HMDB00263	0.912	1.5863	1.0782	1.6032	1.5401	1.2909	2.5763	1.5947	1.4007	1.2813
935	phosphopantetheine	Cofactors, Prosthetic Groups, Electron Carriers	CoA metabolism	15504	LC/MS Neg	100000328	1596.9	357.089	NA	987	C01134	HMDB01416	1.5845	1.4292	1.267	1.5292	1.6386	1.9588	3.9823	3.4135	2.0931	2.6912
152	phosphothreonine	Amino acid	Aspartate family (OAA derived)	37453	LC/MS Pos Early	100002076	605	200.032	27530-80-9	1016	C12147		0.567	0.8576	0.8742	1.0922	0.669	0.6745	1.1311	0.8461	1.018	0.982
844	phytosphingosine	Lipids	Sphingolipid	1510	LC/MS Pos Late	469	1367	318.3	554-62-1	122121	C12144	HMDB04610	0.5515	0.4656	0.4413	0.7413	0.5876	0.6965	0.8357	1.2904	0.8738	1.0931
64	picolinate	Amino acid	Aromatic amino acid metabolism (PEP derived)	1512	LC/MS Pos Early	1022	910	124.039	98-98-6	1018	C10164	HMDB02243	0.8873	0.9846	1.329	1.4756	1.014	1.2725	1.3634	0.7545	0.8355	0.7013
126	pipecolate	Amino acid	Aspartate family (OAA derived)	1444	LC/MS Pos Early	1025	2200	130.086	4043-87-2	849	C00408	HMDB00070	0.6854	0.7896	0.8641	1.0237	0.9763	0.5125	0.5593	0.3532	0.3739	0.4316
1342	pro-hydroxy-pro	Peptide	Dipeptide	35127	LC/MS Pos Early	100001167	2128	229.118	18684-24-7	11673055		HMDB06695	0.9139	0.9139	0.9139	0.9139	0.9139	0.9139	1.3828	1.0364	0.9189	1
189	proline	Amino acid	Glutamate family (alpha-ketoglutarate derived)	1898	LC/MS Pos Early	480	1603	116.071	147-85-3	145742	C00148	HMDB00162	0.8959	0.9914	1.094	1.2899	1.1624	1.2247	2.0627	1.3007	1.0375	1.3917
1148	prolylglycine	Peptide	Dipeptide	40703	LC/MS Pos Early	100003674	2136	173.092	2578-57-6	7408076;6426709			0.8518	0.9903	0.8021	1.0603	1.0097	0.9526	1.5315	1.2913	1.0218	1.1695
1095	pseudouridine	Nucleotide	Pyrimidine metabolism	33442	LC/MS Neg	821	1100	243.062	1445-07-4	15047	C02067	HMDB00767	0.5526	0.7799	0.8322	0.8644	0.8604	0.5823	1.3449	1.4713	0.9985	1.338
962	pterin	Cofactors, Prosthetic Groups, Electron Carriers	Folate Metabolism	43023	LC/MS Neg	100004216	1370	162.042	22363-60-4	73000	C00715	HMDB00802	0.7482	0.8447	0.9577	0.9007	0.9893	0.341	0.479	0.6119	0.4998	0.3328
285	putrescine	Amino acid	Amines and polyamines	1408	LC/MS Pos Early	49	3027	89.1073	110-60-1	1045	C00134	HMDB01414	0.9477	1.0235	0.7441	0.9984	1.0914	5.8542	8.1223	4.7619	3.3983	6.2762
1002	pyridoxal	Cofactors, Prosthetic Groups, Electron Carriers	Vitamin B metabolism (B6 or B12)	1651	LC/MS Pos Early	491	2343	168.066	65-22-5	1050	C00250	HMDB01545	0.6525	0.7049	0.6283	1.0226	0.888	0.5294	1.3543	0.9381	0.6794	0.9501
1003	pyridoxal phosphate	Cofactors, Prosthetic Groups, Electron Carriers	Vitamin B metabolism (B6 or B12)	5331	LC/MS Pos Early	492	1367	248.032	41468-25-1	1051	C00018	HMDB01491	0.2062	0.3212	0.2062	0.5618	0.2959	0.4242	0.6695	0.5834	0.4634	0.4157
1004	pyridoxamine	Cofactors, Prosthetic Groups, Electron Carriers	Vitamin B metabolism (B6 or B12)	2150	LC/MS Pos Early	568	2975	169.097	58052-48-5	1052	C00534	HMDB01431	0.7083	0.6709	0.7293	0.9836	0.8718	0.9518	2.0489	1.6804	1.4251	1.8369
1007	pyridoxamine phosphate	Cofactors, Prosthetic Groups, Electron Carriers	Vitamin B metabolism (B6 or B12)	3138	LC/MS Pos Early	493	1932	249.063	529-96-4	1053	C00647	HMDB01555	0.8564	0.9107	1.162	1.3521	1.2136	0.9102	1.1263	0.7653	0.736	0.8535
1005	pyridoxate	Cofactors, Prosthetic Groups, Electron Carriers	Vitamin B metabolism (B6 or B12)	31555	LC/MS Polar	100001121	846	182.046	82-82-6	6723	C00847	HMDB00017	0.9865	2.4422	1.1543	1.2656	1.11	0.8509	1.4568	1.231	0.934	0.8678
1006	pyridoxine (Vitamin B6)	Cofactors, Prosthetic Groups, Electron Carriers	Vitamin B metabolism (B6 or B12)	608	LC/MS Pos Early	936	2442	170.081	58-56-0	1054	C00314	HMDB02075	2.2539	2.5498	1.88	2.6385	2.7346	2.4438	5.3604	4.1645	3.1703	4.1062
190	pyroglutamine*	Amino acid	Glutamate family (alpha-ketoglutarate derived)	46225	LC/MS Pos Early	100001540	1900	129.066	2353-44-8	134508			0.9152	1.0194	1.3371	1.4731	1.3099	1.0468	1.3646	0.8607	0.74	0.8296
147	pyrraline	Amino acid	Aspartate family (OAA derived)	48428	LC/MS Neg	100001767	2304	253.119	74509-14-1				0.2843	0.3036	0.4932	0.4208	0.393	0.2512	0.2369	0.1837	0.2138	0.2452
337	pyruvate	Carbohydrate	Glycolysis	42582	LC/MS Neg	823	732.4	87.0088	127-17-3	1060	C00022	HMDB00243	0.6105	0.8518	0.957	1.185	0.8651	0.6627	1.5375	1.2669	0.913	1.1356
65	quinate	Amino acid	Aromatic amino acid metabolism (PEP derived)	18335	LC/MS Polar	100000442	2432.9	191.056	77-95-2	6508	C00296	HMDB03072	1.6282	1.6849	2.0714	1.9792	1.9803	0.5554	1.1779	0.9606	1.0489	1.5143
482	raffinose	Carbohydrate	Sucrose, glucose,fructose metabolism	586	LC/MS Neg	879	978.3	503.162	17629-30-0	10542	C00492	HMDB03213	0.2076	0.942	0.2076	1.2774	1.7121	0.755	1.6098	1.0483	1.0157	0.766
483	rhamnose	Carbohydrate	Sucrose, glucose,fructose metabolism	15569	LC/MS Polar	920	1465.5	163.061	10030-85-0	25310	C00507	HMDB00849	1.2518	1.1385	1.0849	1.369	1.3495	0.8614	1.395	1.184	0.987	0.9788
393	ribitol	Carbohydrate	Amino sugar and nucleotide sugar	15772	LC/MS Polar	100000406	1789.6	151.061	488-81-3	6912	C00474	HMDB00508	1.5706	0.8968	1.3512	1.4303	1.8758	0.6856	1.5543	1.3078	1.1031	1.0706
971	riboflavin (Vitamin B2)	Cofactors, Prosthetic Groups, Electron Carriers	Riboflavin and FAD metabolism	1827	LC/MS Pos Early	500	2292	377.146	83-88-5	493570	C00255	HMDB00244	0.4261	0.4261	0.4261	0.4261	0.4261	0.4261	0.9211	1.1003	0.4261	0.8641
394	ribonate	Carbohydrate	Amino sugar and nucleotide sugar	27731	LC/MS Polar	100001007	2425	165.04	5336-08-03	5460677	C01685	HMDB00867	0.7763	1.5722	1.5561	1.2235	1.0867	0.6772	1.1656	1.2825	1.3334	1.0009
395	ribose	Carbohydrate	Amino sugar and nucleotide sugar	1471	LC/MS Polar	914	1508.2	195.051	50-69-1	5779	C00121	HMDB00283	0.697	1.1486	0.6901	0.9763	1.0105	0.6128	1.9632	2.0812	1.9583	1.6455
421	ribose 1-phosphate	Carbohydrate	Amino sugar and nucleotide sugar	1763	LC/MS Polar	219	4025	229.012	50-99-7;58459-37-3	439236	C00620	HMDB01489	1.6324	2.4491	1.4972	2.2496	1.832	0.4715	3.7335	3.9807	4.6039	4.0036
359	ribose 5-phosphate	Carbohydrate	Calvin cycle and pentose phosphate	561	LC/MS Polar	19	4193	229.012	18265-46-8;108321-05-7		C00117	HMDB01548	2.3602	2.851	3.8014	2.6349	2.1892	0.1782	1.9769	0.5655	1	0.563
417	ribulose/xylulose	Carbohydrate	Amino sugar and nucleotide sugar	48340	LC/MS Polar	100006122	1400	149.046					0.6279	1.2204	0.1834	0.98	1.1696	0.7607	2.4113	2.4444	1.3471	1.7346
385	ribulose/xylulose 5-phosphate	Carbohydrate	Amino sugar and nucleotide sugar	37288	LC/MS Polar	100002179	3888	229.012			C00199		1.9796	2.0188	2.1541	1.8498	2.0963	0.6778	1.9909	1.4648	1.1211	0.8887
129	saccharopine	Amino acid	Aspartate family (OAA derived)	1495	LC/MS Pos Early	392	2530	277.139	997-68-2	160556	C00449	HMDB00279	0.7035	0.5517	0.7601	1.0012	0.9135	0.4108	0.4041	0.2724	0.2116	0.2632
130	S-adenosylhomocysteine (SAH)	Amino acid	Aspartate family (OAA derived)	42382	LC/MS Neg	197	1832.4	383.114	979-92-0	439155	C00021	HMDB00939	0.9821	0.8572	1.0766	1.2522	1.1638	1.0731	1.7944	1.4893	1.0716	1.1376
131	S-adenosylmethionine (SAM)	Amino acid	Aspartate family (OAA derived)	15915	LC/MS Pos Early	1263	3002	399.145	24346-00-7;86867-01-8;86867-0108	34755	C00019	HMDB01185	1.7105	1.6195	1.8573	2.477	2.285	1.0707	1.0443	0.9327	0.7776	0.9672
434	scyllo-inositol	Carbohydrate	Inositol metabolism	32379	LC/MS Polar	100001215	3468	225.062	488-59-5	892	C06153	HMDB06088	0.4027	1.3232	1.1373	1.1045	0.7924	0.2413	0.7977	1.1613	1.3607	1.3651
362	sedoheptulose-7-phosphate	Carbohydrate	Calvin cycle and pentose phosphate	35649	LC/MS Pos Early	100001628	540	273.037	2646-35-7	616	C05382	HMDB01068	1.2507	1.1311	1.0001	1.2839	1.2801	1.1536	1.7471	1.588	1.3584	1.6127
16	serine	Amino acid	Serine family (phosphoglycerate derived)	1648	LC/MS Pos Early	503	1239	106.05	56-45-1	5951	C00065	HMDB00187	0.6819	0.8489	0.8713	1.0141	0.95	0.7131	1.2141	0.9814	0.8268	0.8587
67	shikimate	Amino acid	Aromatic amino acid metabolism (PEP derived)	15144	LC/MS Polar	100000293	2725	173.046	138-59-0	8742	C00493	HMDB03070	1.691	2.3645	2.0758	2.3851	1.8968	0.5537	1.6478	1.0069	0.9931	0.9905
321	S-lactoylglutathione	Amino acid	Glutathione metabolism	15731	LC/MS Pos Early	1343	2124	380.112	54398-03-7	440018	C03451	HMDB01066	0.8211	0.8803	0.7184	1.0179	0.9276	1.541	2.4365	1.2049	1.3167	1.4684
301	S-methylglutathione	Amino acid	Glutathione metabolism	33944	LC/MS Pos Early	100001259	2200	322.107	2922-56-7	3605667	C11347		1.0009	1.2546	0.8929	1.285	1.213	1.4652	1.9417	0.9991	0.8292	1.3279
286	spermidine	Amino acid	Amines and polyamines	485	LC/MS Pos Early	50	3355	146.165	124-20-9	1102	C00315	HMDB01257	0.6876	1.0387	1.0767	1.2042	1.2401	1.0528	1.71	1.6979	1.1054	1.385
845	sphinganine	Lipids	Sphingolipid	17769	LC/MS Pos Late	313	1413	302.305	3102-56-5	3126	C00836	HMDB00269	0.4829	0.5288	0.5149	0.7642	0.5409	0.326	0.5215	0.5546	0.41	0.3831
851	sphinganine-1-phosphate	Lipids	Sphingolipid	52605	LC/MS Pos Late	100001876	1431	382.272	19794-97-9	520		HMDB01383	0.7524	0.73	0.7018	1	0.7988	0.4276	0.6889	0.5589	0.4669	0.3785
846	sphingosine	Lipids	Sphingolipid	17747	LC/MS Pos Late	297	1393	300.29	123-78-4	5353955	C00319	HMDB00252	0.5984	0.6741	0.736	0.6614	0.6929	0.5556	0.9742	1.0258	0.8302	0.887
590	stearate (18:0)	Lipids	Free fatty acid	1358	LC/MS Neg	439	5872	283.264	57-11-4	5281	C01530	HMDB00827	0.9353	0.6317	0.8549	0.9744	0.8704	0.6325	1.0304	0.8543	0.5546	0.4855
353	succinate	Carbohydrate	TCA cycle	1437	LC/MS Neg	252	603	117.019	110-15-6	1110	C00042	HMDB00254	0.9382	0.9145	1.0712	1.132	0.9837	1.0144	1.455	0.9856	0.8231	0.8713
352	succinylcarnitine	Carbohydrate	TCA cycle	37058	LC/MS Pos Early	100001948	2291	262.129					1.5048	1.7451	1.6372	2.4178	2.146	0.4916	0.7789	0.384	0.4108	0.7586
24	sulfate*	Amino acid	Serine family (phosphoglycerate derived)	46960	LC/MS Neg	100002528	616	96.9601	14808-79-8	1118	C00059	HMDB01448	0.6673	0.7943	0.8398	0.8866	0.737	0.6308	0.9422	0.8035	0.6945	0.7127
1738	tetraethylene glycol	Xenobiotics	Chemicals	38101	LC/MS Pos Early	100002315	1662	195.123	112-60-7	8200			0.9367	1.0715	1.2399	1.4014	1.2689	0.9403	1.188	0.7837	0.5961	0.6116
989	thiamin (Vitamin B1)	Cofactors, Prosthetic Groups, Electron Carriers	Thiamine metabolism	5341	LC/MS Pos Early	873	3050	265.112	59-43-8	1130	C00378	HMDB00235	0.7305	0.7649	0.7893	0.9829	0.8795	0.8421	1.4181	1.1355	0.9831	1.1279
991	thiamin diphosphate	Cofactors, Prosthetic Groups, Electron Carriers	Thiamine metabolism	35670	LC/MS Neg	522	1195.1	423.03	154-87-0	1132	C00068	HMDB01372	0.3665	0.4236	0.3727	0.415	0.3426	1.1806	2.666	2.8436	1.8064	1.9308
983	threonate	Cofactors, Prosthetic Groups, Electron Carriers	Ascorbate metabolism	27738	LC/MS Polar	100001022	2384	135.03	70753-61-6	151152	C01620	HMDB00943	1.3856	1.7699	1.5973	2.2521	1.6381	0.7349	1.9364	0.7574	0.696	0.9154
132	threonine	Amino acid	Aspartate family (OAA derived)	1284	LC/MS Pos Early	564	1514	120.066	72-19-5	6288	C00188	HMDB00167	0.7325	0.8508	0.8533	1.032	0.9764	0.7808	1.3415	1.2008	0.9496	1.1468
1214	threonylphenylalanine	Peptide	Dipeptide	31530	LC/MS Pos Early	100001125	3077	267.134	16875-27-7	4099799;4099798			0.2743	0.2743	0.2743	0.2743	0.2743	0.2743	0.2743	0.2743	0.2743	0.2743
1096	thymidine	Nucleotide	Pyrimidine metabolism	2183	LC/MS Neg	872	1963.7	241.083	50-89-5	5789	C00214	HMDB00273	1.0942	1.3612	0.9895	1.379	1.076	0.6489	1.2337	0.795	0.7814	1.0703
1097	thymidine 5'-monophosphate	Nucleotide	Pyrimidine metabolism	12023	LC/MS Neg	1248	883	321.049	33430-62-5	9700	C00364	HMDB01227	0.3353	0.4787	0.4787	0.9572	1.0385	0.2076	0.2076	0.2076	0.2076	0.3752
194	trans-4-hydroxyproline	Amino acid	Glutamate family (alpha-ketoglutarate derived)	32306	LC/MS Pos Early	1001	1064	132.066	51-35-4	5810	C01157	HMDB00725	1.1655	1.3016	1.0652	1.2723	1.2942	21.3787	42.22	27.8743	20.1079	24.4531
491	trehalose	Carbohydrate	Sucrose, glucose,fructose metabolism	15573	LC/MS Polar	915	3495	387.114	6138-23-4	7427	C01083	HMDB00975	1.3973	1.3524	1.6566	1.8208	1.5254	0.6048	1.4368	1.1032	1.2745	0.998
492	trehalose 6-phosphate	Carbohydrate	Sucrose, glucose,fructose metabolism	36828	LC/MS Polar	100000296	5000	421.075	136632-28-5	122336	C00689	HMDB01124	1.4184	1.4384	1.6841	1.9818	1.6796	0.3335	1.4758	0.8868	1.0123	0.9841
1734	triethanolamine	Xenobiotics	Chemicals	22202	LC/MS Pos Early	100000989	1963	150.112	102-71-6	7618	C06771	HMDB32538	0.2997	0.9898	0.9529	0.9288	0.8056	0.3231	0.1503	0.4167	0.1503	0.3334
949	trigonelline (N'-methylnicotinate)	Cofactors, Prosthetic Groups, Electron Carriers	Nicotinate and nicotinamide metabolism	32401	LC/MS Pos Early	100001092	1388	138.055	535-83-1	5570	C01004	HMDB00875	0.7629	1.3167	1.0234	1.1257	1.2104	1.0295	1.7607	1.5404	0.9111	1.4616
1739	trihydroxybutane	Xenobiotics	Chemicals	38636	LC/MS Neg	100002193	925	105.056	4435-50-1	20497			0.5854	0.6026	0.6818	0.8413	0.7832	0.7549	1.3652	1.1493	0.7836	0.9953
82	tryptamine	Amino acid	Aromatic amino acid metabolism (PEP derived)	6104	LC/MS Pos Early	1095	3062	161.107	61-54-1	1150	C00398	HMDB00303	1.0632	0.9312	1.2276	1.3213	1.2651	0.9186	1.1112	0.7757	1.2192	1.2179
68	tryptophan	Amino acid	Aromatic amino acid metabolism (PEP derived)	54	LC/MS Neg	565	2291	203.083	73-22-3	6305	C00078	HMDB00929	0.4966	0.6962	0.6545	0.6749	0.6259	1.658	3.6664	4.1202	2.4618	3.4665
1337	tryptophylglycine	Peptide	Dipeptide	43028	LC/MS Pos Early	100003609	2930	262.119	7360-09-0	263471			1.0622	1.1765	1.034	1.399	1.3457	1.3657	2.595	2.0464	1.5685	2.0497
70	tyrosine	Amino acid	Aromatic amino acid metabolism (PEP derived)	1299	LC/MS Pos Early	815	2430	182.081	60-18-4	6057	C00082	HMDB00158	0.7203	0.8689	0.6911	0.9576	0.8903	0.8026	1.6511	1.6508	1.1825	1.5152
1429	tyrosol	Secondary metabolism	Alkaloids	41515	LC/MS Neg	100003493	2716	137.061	501-94-0	10393	C06044	HMDB04284	0.9966	1.0034	1.3658	1.5206	1.3997	0.5427	0.8575	0.4916	0.4152	0.5027
1146	tyrosylglycine	Peptide	Dipeptide	41375	LC/MS Neg	100003598	1635	237.088	673-05-5	259323			1.4246	1.3999	0.9381	1.022	1.285	1.5755	3.4786	2.7785	2.2652	2.6787
399	UDP-glucose	Carbohydrate	Amino sugar and nucleotide sugar	32344	LC/MS Polar	1096	3950	565.048	117756-22-6	8629	C00029	HMDB00286	1.5362	1.9472	1.4432	1.6187	1.2022	0.3091	1.4067	1.1913	1.4456	1.5737
401	UDP-N-acetylglucosamine	Carbohydrate	Amino sugar and nucleotide sugar	35162	LC/MS Pos Early	1249	540	608.089	91183-98-1	445675	C00043	HMDB00290	0.9405	0.8482	0.6532	0.8982	0.7521	0.3907	0.3522	0.1251	0.1747	0.1054
598	undecanoate (11:0)	Lipids	Free fatty acid	12067	LC/MS Neg	889	5219.2	185.155	334-48-5	8180	C17715	HMDB00947	1.2654	0.9527	1.1924	1.5484	1.2977	0.8433	1.5396	0.7462	0.8093	0.748
1099	uracil	Nucleotide	Pyrimidine metabolism	605	LC/MS Neg	825	1086	111.02	66-22-8	1174	C00106	HMDB00300	0.4973	0.69	0.4547	0.5366	0.5924	0.505	1.0453	1.2953	0.9123	1
1100	uridine	Nucleotide	Pyrimidine metabolism	606	LC/MS Neg	535	1457.6	243.062	58-96-8	6029	C00299	HMDB00296	0.8231	0.8917	0.8731	1.0056	0.9467	0.8663	1.8721	1.676	1.2355	1.4
1108	uridine 3'-monophosphate (3'-UMP)	Nucleotide	Pyrimidine metabolism	39764	LC/MS Polar	106	3800	323.029	35170-0-7;35170-03-7	101543	C01368		0.3496	1.1846	0.1169	1.0954	0.5838	0.1169	0.9991	1.1347	1.4817	1.2156
1101	uridine 5'-diphosphate (UDP)	Nucleotide	Pyrimidine metabolism	5345	LC/MS Polar	870	4450	402.995	21931-53-3	6031	C00015	HMDB00295	0.2526	0.6756	1.1422	1.4193	0.5207	0.5372	0.4964	0.2263	0.5057	0.5513
1102	uridine 5'-monophosphate (UMP)	Nucleotide	Pyrimidine metabolism	2856	LC/MS Neg	869	627	323.029	3387-36-8	6030	C00105	HMDB00288	1.2556	1.0087	1.1993	1.2738	1.1773	1.1398	1.3779	1.1422	0.9913	0.9602
1103	uridine-2',3'-cyclic monophosphate	Nucleotide	Pyrimidine metabolism	37137	LC/MS Polar	75	1779.6	305.018	40632-52-8	439715	C02355	HMDB11640	0.2367	0.7127	0.6441	0.5974	0.5121	0.355	1.1469	1.3089	1.298	0.9693
265	valine	Amino acid	Branched Chain Amino Acids (pyruvate derived)	1649	LC/MS Neg	566	909.4	116.072	72-18-4	6287	C00183	HMDB00883	0.9101	0.9755	0.9172	1.0182	1.0218	0.8851	1.5872	1.4382	1.0501	1.3375
1274	valylglutamine	Peptide	Dipeptide	42079	LC/MS Pos Early	100003640	2295	246.145	42854-54-6	5253209			1.2142	1.2177	1.1935	1.5588	1.4925	0.8013	1.0256	0.7633	0.7596	0.8763
1115	valylglycine	Peptide	Dipeptide	40475	LC/MS Pos Early	100003641	2444	175.108	686-43-1	136487			0.9236	1.2335	0.7009	0.8946	0.9994	1.1227	2.3562	1.8609	1.463	1.818
1232	valylleucine	Peptide	Dipeptide	39994	LC/MS Pos Early	100003210	3138	231.17	22906-55-4	352039			0.6908	0.4461	0.8061	0.9914	1.0086	0.6823	0.5175	0.5033	0.4969	0.5011
1056	xanthine	Nucleotide	Purine metabolism	3147	LC/MS Pos Early	1004	1032	153.041	69-89-6	1188	C00385	HMDB00292	0.7715	0.8593	1.0054	1.0691	1.0526	0.5256	0.8462	0.7167	0.5296	0.5679
1057	xanthosine	Nucleotide	Purine metabolism	15136	LC/MS Neg	100000299	1075.3	283.068	146-80-5	64959	C01762	HMDB00299	0.3649	0.5099	0.6196	0.9635	1	13.6932	53.5584	43.95	25.6561	38.3086
73	xanthurenate	Amino acid	Aromatic amino acid metabolism (PEP derived)	15679	LC/MS Pos Early	100000015	2236	206.045	59-007	5699	C02470	HMDB00881	0.2891	0.4872	0.4249	0.4601	0.4246	0.2005	0.2005	0.2005	0.2005	0.2005

## Sheet: Pathway Heat Map
	Heat map of statistically significant biochemicals profiled in this study. Red and green shaded cells indicate p≤0.05 (red indicates that the mean values are significantly higher for that comparison; green values significantly lower). Light red and light green shaded cells indicate 0.05<p<0.10 (light red indicates that the mean values trend higher for that comparison; light green values trend low…										Fold of Change	Statistical Values
										X	Welch's Two-Sample t-Test	Welch's Two-Sample t-Test		Mean Values		% Filled Values
											WT GA	WT GA		WT	WT GA	WT	WT GA	Super Pathway	Sub Pathway	Chemical ID	CAS	RI	Mass
												WT
	Pathway Sort Order	Super Pathway	Sub Pathway	Biochemical Name	Platform	Comp ID	KEGG	PlantCyc	PUBCHEM	X	WT	p-value	q-value
	2	Amino acid	Serine family (phosphoglycerate derived)	betaine	LC/MS pos early	3141	C00719	BETAINE	247		1.03	0.8289	0.3415	0.9623	0.9957	100	100	Amino acid	Serine family (phosphoglycerate derived)	799	107-43-7	1064	118.086
	3			cystathionine	LC/MS pos early	15705	C02291	L-CYSTATHIONINE	439258		1.61	0.0717	0.059	1.0525	1.693	100	100	Amino acid	Serine family (phosphoglycerate derived)	310	535-34-2	2270	223.075
	4			cysteine	LC/MS pos early	1868	C00097	CYS	5862		1.47	0.0235	0.026	1.0355	1.5266	100	100	Amino acid	Serine family (phosphoglycerate derived)	800	52-90-4;56-89-3	1488	122.027
	6			cystine	LC/MS pos early	56	C00491	CYSTINE	67678		0.17	0.004	0.0088	0.7634	0.1307	100	20	Amino acid	Serine family (phosphoglycerate derived)	279	56-89-3	2000	241.031
	8			glycine	LC/MS pos early	58	C00037	GLY	750		0.98	0.7559	0.3214	1.0574	1.035	100	100	Amino acid	Serine family (phosphoglycerate derived)	340	56-40-6	1375	76.0393
	9			homocysteine	LC/MS pos early	15128	C00155	HOMO-CYS	778		4.91	0.001	0.0034	0.3954	1.9427	100	100	Amino acid	Serine family (phosphoglycerate derived)	311	454-29-5	2155	136.043
	11			N-acetylcysteine	LC/MS neg	1586	C06809		12035		0.82	0.3138	0.1717	1.1718	0.9626	100	100	Amino acid	Serine family (phosphoglycerate derived)	1107	616-91-1	1108	162.023
	12			N-acetylglycine	LC/MS pos early	27710			10972		1.04	0.8463	0.3452	1.177	1.2271	100	100	Amino acid	Serine family (phosphoglycerate derived)	100001006	543-24-8	826	118.05
	13			N-acetylserine	LC/MS pos early	37076		ACETYLSERINE	65249		0.49	0.0002	0.0016	0.8708	0.4287	100	100	Amino acid	Serine family (phosphoglycerate derived)	100001851	97-14-3	811	148.06
	16			serine	LC/MS pos early	1648	C00065	SER	5951		1.05	0.7105	0.3108	0.8732	0.9188	100	100	Amino acid	Serine family (phosphoglycerate derived)	503	56-45-1	1239	106.05
	24			sulfate*	LC/MS neg	46960	C00059		1118		0.96	0.6407	0.2861	0.785	0.7568	100	100	Amino acid	Serine family (phosphoglycerate derived)	100002528	14808-79-8	616	96.9601
	29			lanthionine	LC/MS pos early	42002			6994972;98504		1.77	0.006	0.011	0.6926	1.2273	80	100	Amino acid	Serine family (phosphoglycerate derived)	100003892	3183-08-02	1730	209.059
	30		Aromatic amino acid metabolism (PEP derived)	3-(4-hydroxyphenyl)lactate	LC/MS neg	32197	C03672	CPD-2222	9378		0.71	0.0371	0.0356	0.8771	0.6237	100	100	Amino acid	Aromatic amino acid metabolism (PEP derived)	240	6482-98-0	1379	181.051
	37			4-hydroxyphenylpyruvate	LC/MS neg	1669	C01179	P-HYDROXY-PHENYLPYRUVATE	979		0.97	0.8315	0.3417	0.7368	0.7183	100	100	Amino acid	Aromatic amino acid metabolism (PEP derived)	1141	156-39-8	1690.1	179.035
	46			indolelactate	LC/MS neg	18349	C02043		92904		0.52	0.0549	0.048	1.3654	0.7046	100	100	Amino acid	Aromatic amino acid metabolism (PEP derived)	100000463	832-97-3	2286	204.067
	49			kynurenate	LC/MS pos early	1417	C01717		3845		0.39	0.0032	0.0077	0.9585	0.3707	100	100	Amino acid	Aromatic amino acid metabolism (PEP derived)	98	492-27-3	2385	190.05
	50			kynurenine	LC/MS pos early	15140	C00328		161166		1.21	0.2498	0.1489	1.2833	1.5514	100	100	Amino acid	Aromatic amino acid metabolism (PEP derived)	100000265	2922-83-0	2739	209.092
	51			methyl indole-3-acetate	LC/MS pos early	1584		CPD-10546	74706		0.69	0.1132	0.0816	0.7544	0.5176	100	100	Amino acid	Aromatic amino acid metabolism (PEP derived)	1104	1912-33-0	3339	190.086
	52			N-acetylphenylalanine	LC/MS neg	33950	C03519		74839		1.93	0.0013	0.0042	0.7613	1.4728	100	100	Amino acid	Aromatic amino acid metabolism (PEP derived)	100001256	2018-61-3	2597	206.082
	54			N-acetyltryptophan	LC/MS neg	33959	C03137		700653		1.66	0.0143	0.0183	1.0026	1.6667	100	100	Amino acid	Aromatic amino acid metabolism (PEP derived)	100001254	1218-34-4	2630	245.093
	55			N-acetyltyrosine	LC/MS pos early	32390			68310		1.45	0.0238	0.0261	0.6886	0.9958	100	100	Amino acid	Aromatic amino acid metabolism (PEP derived)	100001104	537-55-3	1860	224.092
	58			phenethylamine	LC/MS pos early	12142	C05332	PHENYLETHYLAMINE	1001		1.08	0.5901	0.2689	0.9172	0.9938	80	100	Amino acid	Aromatic amino acid metabolism (PEP derived)	1207	64-04-0	3065	122.096
	61			phenylalanine	LC/MS pos early	64	C00079	PHE	6140		1.49	0.0165	0.02	0.9171	1.3635	100	100	Amino acid	Aromatic amino acid metabolism (PEP derived)	460	63-91-2	2878	166.086
	62			phenyllactate (PLA)	LC/MS neg	22130	C05607		3848		0.58	0.0118	0.0161	1.1769	0.6854	100	100	Amino acid	Aromatic amino acid metabolism (PEP derived)	100000774	828-01-3	2208	165.056
	63			phenylpyruvate	LC/MS polar	566	C00166	PHENYL-PYRUVATE	997		2.28	0.0264	0.0279	0.781	1.7844	100	100	Amino acid	Aromatic amino acid metabolism (PEP derived)	241	156-06-9	845	163.04
	64			picolinate	LC/MS pos early	1512	C10164	PICOLINATE	1018		0.87	0.3618	0.1895	1.1381	0.9854	100	100	Amino acid	Aromatic amino acid metabolism (PEP derived)	1022	98-98-6	910	124.039
	65			quinate	LC/MS polar	18335	C00296	QUINATE	6508		0.56	0.0174	0.0209	1.8688	1.0514	100	100	Amino acid	Aromatic amino acid metabolism (PEP derived)	100000442	77-95-2	2432.9	191.056
	67			shikimate	LC/MS polar	15144	C00493	SHIKIMATE	8742		0.5	0.0095	0.0147	2.0826	1.0384	100	100	Amino acid	Aromatic amino acid metabolism (PEP derived)	100000293	138-59-0	2725	173.046
	68			tryptophan	LC/MS neg	54	C00078	TRP	6305		4.88	0.0003	0.0017	0.6296	3.0746	100	100	Amino acid	Aromatic amino acid metabolism (PEP derived)	565	73-22-3	2291	203.083
	70			tyrosine	LC/MS pos early	1299	C00082	TYR	6057		1.65	0.0224	0.0252	0.8256	1.3605	100	100	Amino acid	Aromatic amino acid metabolism (PEP derived)	815	60-18-4	2430	182.081
	73			xanthurenate	LC/MS pos early	15679	C02470		5699		0.48	0.0014	0.0044	0.4172	0.2005	100	0	Amino acid	Aromatic amino acid metabolism (PEP derived)	100000015	59-007	2236	206.045
	82			tryptamine	LC/MS pos early	6104	C00398	TRYPTAMINE	1150		0.9	0.349	0.1856	1.1617	1.0485	100	100	Amino acid	Aromatic amino acid metabolism (PEP derived)	1095	61-54-1	3062	161.107
	89			N-formylphenylalanine	LC/MS neg	48433			759256		0.97	0.826	0.3415	0.8535	0.8315	100	100	Amino acid	Aromatic amino acid metabolism (PEP derived)	100006056	13200-85-6	2336	192.067
	100		Aspartate family (OAA derived)	2-aminoadipate	LC/MS polar	6146	C00956	CPD-468	469		1.53	0.2532	0.1492	1.3811	2.1194	100	100	Amino acid	Aspartate family (OAA derived)	381	542-32-5;1118-90-7	3500	160.062
	102			alanine	LC/MS pos early	1126	C00041	L-ALPHA-ALANINE	5950		1.26	0.0404	0.0377	0.8922	1.1219	100	100	Amino acid	Aspartate family (OAA derived)	811	56-41-7	1700	90.055
	103			allo-threonine	LC/MS pos early	15142	C05519	CPD-10303	99289		1.2	0.3059	0.1703	0.7187	0.8604	100	100	Amino acid	Aspartate family (OAA derived)	100000272	28954-12-3	1424	120.066
	104			asparagine	LC/MS pos early	512	C00152	ASN	6267		0.33	0.0011	0.0036	0.9781	0.3204	100	100	Amino acid	Aspartate family (OAA derived)	917	70-47-3	1225	133.061
	105			aspartate	LC/MS pos early	443	C00049	L-ASPARTATE	5960		1.6	0.003	0.0073	0.7981	1.2745	100	100	Amino acid	Aspartate family (OAA derived)	234	56-84-8	1165	134.045
	108			homoserine	LC/MS polar	18351	C00263	HOMO-SER	12647		2.62	0.0965	0.0723	0.7333	1.9183	100	100	Amino acid	Aspartate family (OAA derived)	100000458	672-15-1	2875.8	118.051
	109			homoserine lactone	LC/MS pos early	15696	C02926	HOMO-SER	445963		0.63	0.0006	0.0025	1.4447	0.9058	100	100	Amino acid	Aspartate family (OAA derived)	100000262	2185-02-06	1980	102.055
	111			lysine	LC/MS pos early	1301	C00047	LYS	5962		1.05	0.7551	0.3214	0.3881	0.407	100	100	Amino acid	Aspartate family (OAA derived)	407	56-87-1	2850	147.113
	112			methionine	LC/MS neg	1302	C00073	MET	6137		1.57	0.0239	0.0261	0.7765	1.2229	100	100	Amino acid	Aspartate family (OAA derived)	415	63-68-3	1147	148.044
	113			methionine sulfoxide	LC/MS pos early	18374	C02989	L-Methionine-sulfoxides	158980		1.82	0.0066	0.0113	0.3982	0.723	100	100	Amino acid	Aspartate family (OAA derived)	100000039	3226-65-1	1272	166.053
	114			N2-acetyllysine	LC/MS neg	36751	C12989	N-ACETYL-L-LYSINE	92907		1.49	0.2109	0.13	0.1829	0.2734	100	100	Amino acid	Aspartate family (OAA derived)	100001721	1946-82-3	828.3	187.109
	115			N6-acetyllysine	LC/MS neg	36752	C02727		92832		2.32	0.0002	0.0016	0.318	0.7375	100	100	Amino acid	Aspartate family (OAA derived)	100001734	692-04-6	1059	187.109
	116			N6,N6,N6-trimethyllysine	LC/MS pos early	1498	C03793		440120		1.21	0.1603	0.1058	0.8018	0.9733	100	100	Amino acid	Aspartate family (OAA derived)	189	23284-33-5	2825	189.16
	117			N2,N6-diacetyllysine	LC/MS polar	48455			91827		1.4	0.3497	0.1856	0.2765	0.3863	60	80	Amino acid	Aspartate family (OAA derived)	100006124	499-86-5	1554	229.119
	118			N-acetylalanine	LC/MS polar	1585	C02847		88064		0.4	4.3846e-05	0.0005	1.2328	0.4899	100	100	Amino acid	Aspartate family (OAA derived)	1110	97-69-8	1564.8	130.051
	119			N-acetylasparagine	LC/MS pos early	33942			99715		0.11	0.0007	0.0029	1.0574	0.1189	100	100	Amino acid	Aspartate family (OAA derived)	100001257	4033-40-3	785	175.071
	120			N-acetylaspartate (NAA)	LC/MS pos early	22185	C01042		65065		0.85	0.1017	0.0751	0.8441	0.7179	100	100	Amino acid	Aspartate family (OAA derived)	100000787	997-55-7;997-55-7	880	176.055
	122			N-acetylmethionine	LC/MS neg	1589	C02712		448580		0.73	0.0265	0.0279	1.0944	0.8009	100	100	Amino acid	Aspartate family (OAA derived)	1083	65-82-7	1787	190.054
	123			N-acetylthreonine	LC/MS neg	33939			152204		1.23	0.0416	0.0383	0.8792	1.0858	100	100	Amino acid	Aspartate family (OAA derived)	100001274	17093-74-2	821.6	160.062
	124			N-formylmethionine	LC/MS neg	2829	C03145		439750		0.72	0.0636	0.0531	1.1906	0.8608	100	100	Amino acid	Aspartate family (OAA derived)	194	4289-98-9	1543.8	176.039
	125			O-acetylhomoserine	LC/MS pos early	31539	C01077	CPD-667	439389		1.03	0.9687	0.3749	1.1434	1.1775	100	100	Amino acid	Aspartate family (OAA derived)	100001129	7540-67-2	2092	162.076
	126			pipecolate	LC/MS pos early	1444	C00408		849		0.51	0.0004	0.002	0.8678	0.4461	100	100	Amino acid	Aspartate family (OAA derived)	1025	4043-87-2	2200	130.086
	129			saccharopine	LC/MS pos early	1495	C00449	SACCHAROPINE	160556		0.4	0.0006	0.0025	0.786	0.3124	100	100	Amino acid	Aspartate family (OAA derived)	392	997-68-2	2530	277.139
	130			S-adenosylhomocysteine (SAH)	LC/MS neg	42382	C00021	ADENOSYL-HOMO-CYS	439155		1.23	0.1579	0.1046	1.0664	1.3132	100	100	Amino acid	Aspartate family (OAA derived)	197	979-92-0	1832.4	383.114
	131			S-adenosylmethionine (SAM)	LC/MS pos early	15915	C00019	S-ADENOSYLMETHIONINE	34755		0.48	0.0002	0.0013	1.9899	0.9585	100	100	Amino acid	Aspartate family (OAA derived)	1263	24346-00-7;86867-01-8;86867-0108	3002	399.145
	132			threonine	LC/MS pos early	1284	C00188	THR	6288		1.22	0.1419	0.096	0.889	1.0839	100	100	Amino acid	Aspartate family (OAA derived)	564	72-19-5	1514	120.066
	133			N-methylalanine	LC/MS pos early	37069	C02721		5288725;6971259		0.92	0.4617	0.225	0.8213	0.7541	100	100	Amino acid	Aspartate family (OAA derived)	100001823	600-21-5	1536	104.071
	135			homocitrate	LC/MS neg	39601	C01251		439459		2.66	0.0039	0.0086	0.9505	2.529	100	100	Amino acid	Aspartate family (OAA derived)	100002554	320573-06-6	578	205.035
	137			6-oxopiperidine-2-carboxylic acid	LC/MS neg	43231			3014237		0.94	0.6372	0.2861	1.0807	1.0173	100	100	Amino acid	Aspartate family (OAA derived)	100004499	34622-39-4	964.5	142.051
	138			2-piperidinone	LC/MS pos early	43400			12665		0.86	0.2764	0.1582	1.2509	1.0771	100	100	Amino acid	Aspartate family (OAA derived)	100004295	675-20-7	1675	100.076
	139			N-acetylmethionine sulfoxide	LC/MS pos early	45428			193368		0.38	0.0004	0.0019	1.0058	0.3784	100	100	Amino acid	Aspartate family (OAA derived)	100005463		880	208.064
	143			N6-carboxyethyllysine	LC/MS pos early	37458					0.51	0.0004	0.002	0.7595	0.3872	100	100	Amino acid	Aspartate family (OAA derived)	100001769		2695	219.134
	146			N6-carboxymethyllysine	LC/MS pos early	36713					0.96	0.8491	0.3454	1.1684	1.1209	100	100	Amino acid	Aspartate family (OAA derived)	100001768	5746-04-03	2592	205.118
	147			pyrraline	LC/MS neg	48428					0.6	0.0048	0.0099	0.379	0.2262	100	100	Amino acid	Aspartate family (OAA derived)	100001767	74509-14-1	2304	253.119
	149			methionine sulfone	LC/MS pos early	44878			69961		1			0.8772	0.8772	0	0	Amino acid	Aspartate family (OAA derived)	100004635	820-10-0	1250	182.048
	152			phosphothreonine	LC/MS pos early	37453	C12147		1016		1.15	0.344	0.1838	0.812	0.9303	100	100	Amino acid	Aspartate family (OAA derived)	100002076	27530-80-9	605	200.032
	154			dimethyl sulfone	LC/MS pos early	43424	C11142		6213		0.76	0.2133	0.131	1.4366	1.0871	100	100	Amino acid	Aspartate family (OAA derived)	100004284	67-71-0	832	95.0161
	156		Glutamate family (alpha-ketoglutarate derived)	imidazole lactate	LC/MS pos early	15716	C05568		440129		0.91	0.3878	0.1986	1.0878	0.9923	100	100	Amino acid	Glutamate family (alpha-ketoglutarate derived)	100000263	14403-45-3	2040	157.061
	161			3-methylhistidine	LC/MS pos early	15677	C01152		64969		1.58	0.0062	0.0112	0.8921	1.4088	100	100	Amino acid	Glutamate family (alpha-ketoglutarate derived)	100000042	368-16-1	2670	170.092
	162			4-acetamidobutanoate	LC/MS polar	1558	C02946		18189		1.08	0.8071	0.336	1.1802	1.2751	100	100	Amino acid	Glutamate family (alpha-ketoglutarate derived)	1113	3025-96-5	1925	144.067
	164			4-hydroxybutyrate (GHB)	LC/MS polar	34585	C00989	4-HYDROXY-BUTYRATE	10413		0.28	0.0004	0.0019	1.7393	0.486	100	100	Amino acid	Glutamate family (alpha-ketoglutarate derived)	100001507	502-85-2	1765	103.04
	166			5-aminovalerate	LC/MS pos early	18319	C00431		138		0.82	0.0856	0.067	1.5253	1.2556	100	100	Amino acid	Glutamate family (alpha-ketoglutarate derived)	100000454	660-88-8	2220	118.086
	167			arginine	LC/MS pos early	1638	C00062	ARG	232		1.15	0.3262	0.1766	1.1522	1.3279	100	100	Amino acid	Glutamate family (alpha-ketoglutarate derived)	231	1119-34-2	2825	175.119
	168			argininosuccinate	LC/MS pos early	15497	C03406	L-ARGININO-SUCCINATE	16950;828		0.57	0.0068	0.0116	1.4306	0.8151	100	100	Amino acid	Glutamate family (alpha-ketoglutarate derived)	232	156637-58-0	2745	291.13
	172			dimethylarginine (SDMA + ADMA)	LC/MS pos early	36808	C03626		123831		1.28	0.1175	0.0833	0.8741	1.1201	100	100	Amino acid	Glutamate family (alpha-ketoglutarate derived)	100001810	102783-24-4	2850	203.15
	174			gamma-aminobutyrate (GABA)	LC/MS pos early	1416	C00334	4-AMINO-BUTYRATE	119		1.03	0.8663	0.3495	1.1049	1.1337	100	100	Amino acid	Glutamate family (alpha-ketoglutarate derived)	141	56-12-2	2048	104.071
	175			glutamate	LC/MS pos early	57	C00025	GLT	611		1.57	0.0018	0.0052	0.6531	1.024	100	100	Amino acid	Glutamate family (alpha-ketoglutarate derived)	561	56-86-0	1500	148.06
	176			glutamate, gamma-methyl ester	LC/MS pos early	33487			68662		0.85	0.1123	0.0815	0.7439	0.6351	100	100	Amino acid	Glutamate family (alpha-ketoglutarate derived)	100001103	1499-55-4	2170	162.076
	177			glutamine	LC/MS pos early	53	C00064	GLN	5961		0.13	6.523e-06	0.0001	1.08	0.1416	100	100	Amino acid	Glutamate family (alpha-ketoglutarate derived)	563	56-85-9	1291	147.076
	179			histidine	LC/MS pos early	59	C00135	HIS	6274		1.15	0.4276	0.2129	0.7674	0.8818	100	100	Amino acid	Glutamate family (alpha-ketoglutarate derived)	355	5934-29-2	2707	156.077
	181			homocitrulline	LC/MS pos early	22138	C02427		65072		4.13	0.0034	0.0078	0.4988	2.0609	40	100	Amino acid	Glutamate family (alpha-ketoglutarate derived)	100000963	1190-49-4	1908	190.119
	182			N-acetylarginine	LC/MS pos early	33953	C02562		67427		0.9	0.4382	0.2161	1.2892	1.1582	100	100	Amino acid	Glutamate family (alpha-ketoglutarate derived)	100001266	155-84-0	2245	217.13
	183			N-acetylglutamate	LC/MS neg	15720	C00624	ACETYL-GLU	70914		0.99	0.8901	0.3558	0.6211	0.6179	100	100	Amino acid	Glutamate family (alpha-ketoglutarate derived)	100000282	5817-08-03	621	188.056
	184			N-acetylglutamine	LC/MS pos early	33943	C02716		182230		0.09	6.2426e-06	0.0001	1.0238	0.0884	100	100	Amino acid	Glutamate family (alpha-ketoglutarate derived)	100001253	2490-97-3	845	189.087
	185			N-acetylhistidine	LC/MS pos early	33946	C02997		75619		0.97	0.7323	0.3164	0.6741	0.6519	100	100	Amino acid	Glutamate family (alpha-ketoglutarate derived)	100001293	39145-52-3	2065	198.087
	186			N-alpha-acetylornithine	LC/MS pos early	32984	C00437	N-ALPHA-ACETYLORNITHINE	439232		11.32	1.3593e-05	0.0002	0.1417	1.6039	100	100	Amino acid	Glutamate family (alpha-ketoglutarate derived)	100000285	6205-08-09	2000	175.108
	187			N-acetylproline	LC/MS pos early	34387			322640		2.03	0.006	0.011	0.9092	1.8481	100	100	Amino acid	Glutamate family (alpha-ketoglutarate derived)	100001334	1074-79-9	1695	158.081
	188			ornithine	LC/MS pos early	1493	C00077	L-ORNITHINE	6262		8.53	6.2734e-07	3.3519e-05	0.2868	2.4459	100	100	Amino acid	Glutamate family (alpha-ketoglutarate derived)	444	3184-13-2	2800	133.097
	189			proline	LC/MS pos early	1898	C00148	PRO	145742		1.29	0.118	0.0834	1.0867	1.4035	100	100	Amino acid	Glutamate family (alpha-ketoglutarate derived)	480	147-85-3	1603	116.071
	190			pyroglutamine*	LC/MS pos early	46225			134508		0.8	0.1374	0.0937	1.2109	0.9683	100	100	Amino acid	Glutamate family (alpha-ketoglutarate derived)	100001540	2353-44-8	1900	129.066
	194			trans-4-hydroxyproline	LC/MS pos early	32306	C01157	Protein-hydroxyprolines	5810		22.3	6.1263e-06	0.0001	1.2198	27.2068	100	100	Amino acid	Glutamate family (alpha-ketoglutarate derived)	1001	51-35-4	1064	132.066
	204			1-methylhistidine	LC/MS pos early	30460	C01152		92105		1.52	0.0267	0.028	0.9164	1.3927	100	100	Amino acid	Glutamate family (alpha-ketoglutarate derived)	100001051	332-80-9	2755	170.092
	208			N-delta-acetylornithine	LC/MS pos early	43249			9920500		25.38	4.9448e-07	3.3519e-05	0.3421	8.6816	100	100	Amino acid	Glutamate family (alpha-ketoglutarate derived)	100004523		1877	175.108
	212			N-monomethylarginine	LC/MS pos early	43586	C03884		132862		1.23	0.117	0.0833	0.8368	1.0302	100	100	Amino acid	Glutamate family (alpha-ketoglutarate derived)	100004488	53308-83-1	2845	189.135
	213			4-guanidinobutanoate	LC/MS pos early	15681	C01035		500		0.86	0.1835	0.1167	1.1149	0.9568	100	100	Amino acid	Glutamate family (alpha-ketoglutarate derived)	100000096	463-003;463-00-3	2320	146.092
	215			4-imidazoleacetate	LC/MS pos early	32349	C02835		96215		1			0.5538	0.5538	0	0	Amino acid	Glutamate family (alpha-ketoglutarate derived)	100001207	645-65-8	2055	127.05
	229			histidinol	LC/MS pos early	15316	C00860	HISTIDINOL	165271		0.6	0.0116	0.016	4.1027	2.4702	100	100	Amino acid	Glutamate family (alpha-ketoglutarate derived)	100000260	1596-64-1	3041	142.097
	230		Branched Chain Amino Acids (OAA derived)	isoleucine	LC/MS neg	1125	C00407	ILE	6306		1.76	0.0131	0.0172	0.9503	1.6742	100	100	Amino acid	Branched Chain Amino Acids (OAA derived)	376	73-32-5	1419.1	130.087
	236			5-aminolevulinate	LC/MS pos early	2290	C00430	5-AMINO-LEVULINATE	137		0.76	0.2224	0.1356	0.9845	0.7478	100	100	Amino acid	Branched Chain Amino Acids (OAA derived)	1306	5451-09-02	2049	132.066
	242		Branched Chain Amino Acids (pyruvate derived)	2,3-dihydroxyisovalerate	LC/MS polar	38276	C04039	DIOH-ISOVALERATE	677		0.57	0.0012	0.004	1.6032	0.9174	100	100	Amino acid	Branched Chain Amino Acids (pyruvate derived)	100002417	1756-18-9	1050	133.051
	245			2-hydroxy-3-methylvalerate	LC/MS neg	36746			164623		0.91	0.4293	0.213	1.0481	0.9508	100	100	Amino acid	Branched Chain Amino Acids (pyruvate derived)	100001541	488-15-3	1800	131.071
	248			3-methyl-2-oxobutyrate	LC/MS polar	44526	C00141	2-KETO-ISOVALERATE	49		2.82	0.0059	0.011	0.753	2.1269	80	100	Amino acid	Branched Chain Amino Acids (pyruvate derived)	100000936	3715-29-5	911	115.04
	249			3-methyl-2-oxovalerate	LC/MS neg	15676	C00671	2-KETO-3-METHYL-VALERATE	47		3.2	0.0103	0.0153	0.5535	1.7725	60	100	Amino acid	Branched Chain Amino Acids (pyruvate derived)	100000036	1460-34-0;51829-07-3	2064.2	129.056
	250			4-methyl-2-oxopentanoate	LC/MS neg	22116	C00233	2K-4CH3-PENTANOATE&redirect=T	70		5.81	0.0193	0.0226	0.3155	1.8317	20	80	Amino acid	Branched Chain Amino Acids (pyruvate derived)	100000551	816-66-0	2170	129.056
	251			5-hydroxylysine	LC/MS pos early	15685	C16741		1029		2.19	0.0003	0.0017	0.8782	1.9273	100	100	Amino acid	Branched Chain Amino Acids (pyruvate derived)	100000054	13204-98-3	2790	163.108
	253			alpha-hydroxyisocaproate	LC/MS neg	22132	C03264		83697		0.61	0.0065	0.0113	1.1318	0.693	100	100	Amino acid	Branched Chain Amino Acids (pyruvate derived)	100000706	10303-64-7	1840	131.071
	254			alpha-hydroxyisovalerate	LC/MS polar	46537			99823		1.01	0.949	0.3701	1.0329	1.0431	100	100	Amino acid	Branched Chain Amino Acids (pyruvate derived)	100001300	600-37-3	1052	117.056
	256			leucine	LC/MS pos early	60	C00123	LEU	6106		1.42	0.0272	0.0283	0.8984	1.272	100	100	Amino acid	Branched Chain Amino Acids (pyruvate derived)	397	61-90-5	2864	132.102
	260			N-acetylisoleucine	LC/MS neg	33967			2802421		1.42	0.011	0.0155	0.9533	1.3571	100	100	Amino acid	Branched Chain Amino Acids (pyruvate derived)	100001276	3077-46-1	2325	172.098
	261			N-acetylleucine	LC/MS pos early	1587	C02710		70912		0.85	0.3138	0.1717	1.1064	0.9389	100	100	Amino acid	Branched Chain Amino Acids (pyruvate derived)	1082	1188-21-2	2656	174.112
	262			N-acetylvaline	LC/MS neg	1591			66789		1.39	0.0405	0.0377	0.9316	1.2979	100	100	Amino acid	Branched Chain Amino Acids (pyruvate derived)	1084	96-81-1	1704	158.082
	265			valine	LC/MS neg	1649	C00183	VAL	6287		1.3	0.0863	0.067	0.9686	1.2596	100	100	Amino acid	Branched Chain Amino Acids (pyruvate derived)	566	72-18-4	909.4	116.072
	266			2-isopropylmalate	LC/MS neg	15667	C02504	3-CARBOXY-3-HYDROXY-ISOCAPROATE	77		0.57	0.0096	0.0147	1.1623	0.6581	100	100	Amino acid	Branched Chain Amino Acids (pyruvate derived)	100000409	3237-44-3	725	175.061
	283		Amines and polyamines	5-methylthioadenosine (MTA)	LC/MS pos early	1419	C00170	5-METHYLTHIOADENOSINE	439176		0.71	0.0367	0.0355	1.3282	0.9398	100	100	Amino acid	Amines and polyamines	212	2457-80-9	2752	298.097
	284			agmatine	LC/MS pos early	15496	C00179	AGMATHINE	199		1.92	0.0057	0.0109	1.0192	1.9581	100	100	Amino acid	Amines and polyamines	100000103	2482-00-0	3057	131.129
	285			putrescine	LC/MS pos early	1408	C00134	PUTRESCINE	1045		5.91	5.7763e-05	0.0006	0.961	5.6826	100	100	Amino acid	Amines and polyamines	49	110-60-1	3027	89.1073
	286			spermidine	LC/MS pos early	485	C00315	SPERMIDINE	1102		1.32	0.0931	0.0704	1.0494	1.3902	100	100	Amino acid	Amines and polyamines	50	124-20-9	3355	146.165
	289			N-acetyl-cadaverine	LC/MS pos early	43530					0.18	3.4043e-07	3.3519e-05	0.7563	0.1384	100	60	Amino acid	Amines and polyamines	100002249	32343-73-0	2385	145.134
	291			N-acetylputrescine	LC/MS pos early	37496	C02714		122356		3.66	0.0001	0.0011	0.9878	3.6126	100	100	Amino acid	Amines and polyamines	192	18233-70-0	2230	131.118
	295		Glutathione metabolism	5-oxoproline	LC/MS neg	1494	C01879	5-OXOPROLINE	7405		0.83	0.1887	0.1191	0.9801	0.8101	100	100	Amino acid	Glutathione metabolism	1021	98-79-3	738.5	128.035
	296			cysteine-glutathione disulfide	LC/MS pos early	35159			4247235		0.42	0.0075	0.0125	1.3851	0.5753	100	100	Amino acid	Glutathione metabolism	100001437	13081-14-6	2465	427.095
	297			gamma-glutamyl-2-aminobutyrate	LC/MS pos early	37092					5.92	0.0065	0.0113	0.8013	4.7449	100	100	Amino acid	Glutathione metabolism	100001502		2380	233.113
	298			glutathione, oxidized (GSSG)	LC/MS pos early	27727	C00127	GLUTATHIONE	65359		1.48	0.0343	0.0335	0.8258	1.2204	100	100	Amino acid	Glutathione metabolism	448	103239-24-3	2667	613.159
	299			glutathione, reduced (GSH)	LC/MS pos early	2127	C00051	GLUTATHIONE	124886		1.79	0.0051	0.0101	1.0932	1.954	100	100	Amino acid	Glutathione metabolism	496	70-18-8	2000	308.091
	300			ophthalmate	LC/MS pos early	34592			7018721		1.67	0.0035	0.008	0.9656	1.6112	100	100	Amino acid	Glutathione metabolism	100001311	495-27-2	2085	290.135
	301			S-methylglutathione	LC/MS pos early	33944	C11347		3605667		1.16	0.5073	0.2413	1.1293	1.3126	100	100	Amino acid	Glutathione metabolism	100001259	2922-56-7	2200	322.107
	305			cysteinylglycine	LC/MS pos early	35637	C01419	CYS-GLY	439498		1.67	0.0144	0.0183	1.1555	1.9279	100	100	Amino acid	Glutathione metabolism	278	19246-18-5	2132	179.048
	306			gamma-glutamylalanine	LC/MS pos early	37063			440103		3.67	0.0004	0.0019	0.521	1.9135	100	100	Amino acid	Glutathione metabolism	100001843	5875-41-2	1986	219.098
	307			gamma-glutamylglutamate	LC/MS pos early	36738	C05282		92865		2.75	7.0182e-06	0.0001	0.4068	1.1169	100	100	Amino acid	Glutathione metabolism	331	1116-22-9	1775	277.103
	308			gamma-glutamylglutamine	LC/MS pos early	2730	C05283		150914		0.31	1.0127e-06	4.0581e-05	0.9327	0.2896	100	100	Amino acid	Glutathione metabolism	1140	10148-81-9	1430	276.119
	309			gamma-glutamylglycine	LC/MS pos early	33949			165527		1.15	0.3966	0.2012	0.9912	1.1365	100	100	Amino acid	Glutathione metabolism	100001294	1948-29-4	1535	205.082
	310			gamma-glutamylhistidine	LC/MS pos early	18245			7017195		2.13	0.0049	0.0099	0.5215	1.1101	100	100	Amino acid	Glutathione metabolism	1235	37460-15-4	2740	285.119
	311			gamma-glutamylisoleucine*	LC/MS pos early	34456			14253342		1.5	0.0036	0.0082	0.6069	0.9102	100	100	Amino acid	Glutathione metabolism	100001485		2940	261.144
	312			gamma-glutamylleucine	LC/MS neg	18369			151023		1.44	0.0177	0.0211	0.6095	0.8765	100	100	Amino acid	Glutathione metabolism	1268	2566-39-4	1685	259.13
	313			gamma-glutamyl-epsilon-lysine	LC/MS pos early	33934			65254;14284565		1.36	0.0893	0.0685	0.6734	0.9157	100	100	Amino acid	Glutathione metabolism	100001262	17105-15-6	2717	276.155
	314			gamma-glutamylmethionine	LC/MS pos early	44872			7009567		1.16	0.2875	0.1626	0.6019	0.7006	100	100	Amino acid	Glutathione metabolism	100001313	17663-87-5	2640	279.101
	315			gamma-glutamylphenylalanine	LC/MS neg	33422			111299		3.54	0.0002	0.0016	0.3852	1.3639	100	100	Amino acid	Glutathione metabolism	100000491	7432-24-8	1825	293.114
	316			gamma-glutamylthreonine*	LC/MS pos early	33364					2.08	0.0102	0.0153	0.6394	1.3278	100	100	Amino acid	Glutathione metabolism	100001314	5652-48-2	1750	249.108
	317			gamma-glutamyltryptophan	LC/MS neg	33947			3989307		4.68	0.0001	0.0011	0.6279	2.9395	100	100	Amino acid	Glutathione metabolism	100001295	66471-20-3	1960	332.125
	318			gamma-glutamyltyrosine	LC/MS pos early	2734			94340		5.94	0.001	0.0034	0.1357	0.8058	0	100	Amino acid	Glutathione metabolism	1102	7432-23-7	2508	311.124
	319			gamma-glutamylvaline	LC/MS pos early	43829			7015683		1.58	0.0016	0.0049	0.6615	1.0479	100	100	Amino acid	Glutathione metabolism	100001126	2746-34-1	2700	247.129
	320			gamma-glutamylcysteine	LC/MS pos early	1778	C00669	L-GAMMA-GLUTAMYLCYSTEINE	842		2.97	0.0001	0.0011	0.7116	2.1133	100	100	Amino acid	Glutathione metabolism	1036	636-58-8	2118	251.07
	321			S-lactoylglutathione	LC/MS pos early	15731	C03451	S-LACTOYL-GLUTATHIONE	440018		1.83	0.0059	0.011	0.8731	1.5935	100	100	Amino acid	Glutathione metabolism	1343	54398-03-7	2124	380.112
	325	Carbohydrate	Glycolysis	2-phosphoglycerate	LC/MS polar	35629	C00631	2-PG	59		0.65	0.4764	0.23	3.7702	2.4327	100	100	Carbohydrate	Glycolysis	100000093	70195-25-4	4346	184.986
	328			fructose 1,6-bisphosphate	LC/MS neg	15926	C05378	FRUCTOSE-16-DIPHOSPHATE	172313		0.57	0.108	0.0787	0.7263	0.4122	100	100	Carbohydrate	Glycolysis	1253	38099-82-0;103213-44-1	553.1	338.989
	329			glucose	LC/MS polar	48152	C00031	CPD-3607	79025		1.84	0.2327	0.1402	0.8003	1.4754	100	100	Carbohydrate	Glycolysis	572	50-99-7	2342	225.062
	330			glucose 1-phosphate	LC/MS polar	15561	C00103	GLC-1-P	65533		0.8	0.3316	0.1784	1.3049	1.0486	100	100	Carbohydrate	Glycolysis	1233	56401-20-8	4277.1	259.022
	331			glucose 6-phosphate	LC/MS polar	31260	C00668	ALPHA-GLC-6-P	5958		1.19	0.633	0.285	2.017	2.3996	100	100	Carbohydrate	Glycolysis	291	103192-55-8	4537	259.022
	334			lactate	LC/MS polar	527	C00186	L-LACTATE	612		0.47	0.0003	0.0017	2.0191	0.9575	100	100	Carbohydrate	Glycolysis	482	79-33-4	1468.8	89.0244
	335			phosphoenolpyruvate (PEP)	LC/MS pos early	597	C00074	PHOSPHO-ENOL-PYRUVATE	1005		1.21	0.3311	0.1784	1.344	1.6288	100	100	Carbohydrate	Glycolysis	463	10526-80-4	585	168.99
	337			pyruvate	LC/MS neg	42582	C00022	PYRUVATE	1060		1.23	0.3177	0.1732	0.8939	1.1031	100	100	Carbohydrate	Glycolysis	823	127-17-3	732.4	87.0088
	340			acetyl CoA	LC/MS neg	43840	C00024	ACETYL-COA	444493		1.07	0.7261	0.3154	1.2246	1.3138	100	100	Carbohydrate	Glycolysis	1830	102029-73-2	1691	403.556
	342		TCA cycle	aconitate [cis or trans]	LC/MS neg	46173	C00417				1.78	0.0105	0.0153	0.8861	1.5745	100	100	Carbohydrate	TCA cycle	100001359		580	173.009
	343			alpha-ketoglutarate	LC/MS polar	528	C00026	2-ketoglutarate	51		0.89	0.5524	0.2556	1.0083	0.8958	100	100	Carbohydrate	TCA cycle	93	305-72-6;328-50-7;22202-68-2	2700	145.014
	345			citrate	LC/MS neg	1564	C00158	CIT	311		0.86	0.2159	0.1321	1.0753	0.9254	100	100	Carbohydrate	TCA cycle	1124	77-92-9	582	191.02
	346			fumarate	LC/MS polar	1643	C00122	FUM	444972		0.75	0.1501	0.1002	1.4601	1.0997	100	100	Carbohydrate	TCA cycle	330	100-17-8	3084	115.004
	347			isocitrate	LC/MS pos early	12110	C00311	threo-ds-iso-citrate	1198		0.7	0.261	0.1527	0.3888	0.2712	80	100	Carbohydrate	TCA cycle	1206	20226-99-7	773	210.061
	348			malate	LC/MS neg	1303	C00149	MAL	525		0.83	0.1186	0.0834	1.0524	0.8718	100	100	Carbohydrate	TCA cycle	409	6915-15-7	615.6	133.014
	349			maleate	LC/MS polar	20676	C01384	MALEATE	444266		0.5	0.0028	0.0069	1.6149	0.8145	100	100	Carbohydrate	TCA cycle	100000707	110-16-7	2510	115.004
	352			succinylcarnitine	LC/MS pos early	37058					0.3	0.0003	0.0017	1.8902	0.5648	100	100	Carbohydrate	TCA cycle	100001948		2291	262.129
	353			succinate	LC/MS neg	1437	C00042	SUC	1110		1.02	0.9729	0.3749	1.0079	1.0299	100	100	Carbohydrate	TCA cycle	252	110-15-6	603	117.019
	357		Calvin cycle and pentose phosphate	3-phosphoglycerate	LC/MS neg	1414	C00597	G3P	724		1.02	0.8652	0.3495	1.2983	1.3286	100	100	Carbohydrate	Calvin cycle and pentose phosphate	132	80731-10-8	583	184.986
	358			dihydroxyacetone phosphate (DHAP)	LC/MS pos early	15522	C00111	DIHYDROXY-ACETONE-PHOSPHATE	668		1.01	0.8365	0.3429	1.2576	1.267	100	100	Carbohydrate	Calvin cycle and pentose phosphate	309	102783-56-2	539	171.005
	359			ribose 5-phosphate	LC/MS polar	561	C00117	RIBOSE-5P			0.31	0.0203	0.0236	2.7673	0.8567	100	100	Carbohydrate	Calvin cycle and pentose phosphate	19	18265-46-8;108321-05-7	4193	229.012
	362			sedoheptulose-7-phosphate	LC/MS pos early	35649	C05382	D-SEDOHEPTULOSE-7-P	616		1.25	0.0414	0.0383	1.1892	1.492	100	100	Carbohydrate	Calvin cycle and pentose phosphate	100001628	2646-35-7	540	273.037
	369		Photorespiration	glycerate	LC/MS polar	1572	C00258	GLYCERATE	752		1.12	0.7459	0.3188	1.2407	1.3841	100	100	Carbohydrate	Photorespiration	1052	600-19-1	2070.4	105.019
	378		Amino sugar and nucleotide sugar	erythritol	LC/MS neg	20699	C00503	2-C-METHYL-D-ERYTHRITOL-4-PHOSPHATE	222285		0.89	0.3659	0.1904	1.0129	0.9061	100	100	Carbohydrate	Amino sugar and nucleotide sugar	100000846	149-32-6	729	121.051
	379			erythronate*	LC/MS polar	42420			2781043		0.54	0.0018	0.0052	1.4827	0.8045	100	100	Carbohydrate	Amino sugar and nucleotide sugar	100001320	88759-55-1	2186	135.03
	380			fucose	LC/MS polar	15587	C01018	D-FUCOSE	19466		0.83	0.0653	0.054	1.3649	1.1288	100	100	Carbohydrate	Amino sugar and nucleotide sugar	918	2438-80-4	1626.4	209.067
	384			glucosamine-6-phosphate	LC/MS polar	580	C00352	N-ACETYL-D-GLUCOSAMINE-6-P	439217		1.12	0.731	0.3164	1.4587	1.6311	100	100	Carbohydrate	Amino sugar and nucleotide sugar	290	3616-42-0	4521.5	258.038
	385			ribulose/xylulose 5-phosphate	LC/MS polar	37288	C00199	RIBULOSE-5P			0.61	0.0387	0.0369	2.0197	1.2287	100	100	Carbohydrate	Amino sugar and nucleotide sugar	100002179		3888	229.012
	389			N-acetyl-glucosamine 1-phosphate	LC/MS polar	15741	C04256	N-ACETYL-D-GLUCOSAMINE-1-P	440364		0.1	7.124e-06	0.0001	1.1966	0.1145	100	100	Carbohydrate	Amino sugar and nucleotide sugar	1212	31281-59-1	4052	300.049
	390			N-acetylglucosamine 6-phosphate	LC/MS polar	15107	C00357	N-ACETYL-D-GLUCOSAMINE-6-P	439219		0.22	0.0013	0.0042	2.8732	0.6402	100	100	Carbohydrate	Amino sugar and nucleotide sugar	1213	102029-88-9	4114	300.049
	393			ribitol	LC/MS polar	15772	C00474		6912		0.8	0.2522	0.1492	1.425	1.1443	100	100	Carbohydrate	Amino sugar and nucleotide sugar	100000406	488-81-3	1789.6	151.061
	394			ribonate	LC/MS polar	27731	C01685		5460677		0.88	0.505	0.2409	1.243	1.0919	100	100	Carbohydrate	Amino sugar and nucleotide sugar	100001007	5336-08-03	2425	165.04
	395			ribose	LC/MS polar	1471	C00121	RIBOSE	5779		1.83	0.0803	0.0644	0.9045	1.6522	100	100	Carbohydrate	Amino sugar and nucleotide sugar	914	50-69-1	1508.2	195.051
	399			UDP-glucose	LC/MS polar	32344	C00029	UDP-GLUCOSE	8629		0.76	0.273	0.1572	1.5495	1.1853	100	100	Carbohydrate	Amino sugar and nucleotide sugar	1096	117756-22-6	3950	565.048
	401			UDP-N-acetylglucosamine	LC/MS pos early	35162	C00043	UDP-N-ACETYL-D-GLUCOSAMINE	445675		0.28	0.005	0.0101	0.8184	0.2296	100	100	Carbohydrate	Amino sugar and nucleotide sugar	1249	91183-98-1	540	608.089
	411			arabonate/xylonate	LC/MS polar	48255					1.4	0.5146	0.244	1.1788	1.6459	100	100	Carbohydrate	Amino sugar and nucleotide sugar	100006115		2664.6	165.04
	414			arabitol/xylitol	LC/MS polar	48885					1.17	0.2825	0.1605	1.0243	1.1951	100	100	Carbohydrate	Amino sugar and nucleotide sugar	100006430		1932.4	151.061
	417			ribulose/xylulose	LC/MS polar	48340					2.08	0.0858	0.067	0.8363	1.7396	80	100	Carbohydrate	Amino sugar and nucleotide sugar	100006122		1400	149.046
	421			ribose 1-phosphate	LC/MS polar	1763	C00620	RIBOSE-1P	439236		1.74	0.4924	0.2363	1.9321	3.3586	100	100	Carbohydrate	Amino sugar and nucleotide sugar	219	50-99-7;58459-37-3	4025	229.012
	425		Inositol metabolism	inositol 1-phosphate (I1P)	LC/MS polar	43849	C04006	1-L-MYO-INOSITOL-1-P	440194		0.59	0.048	0.0427	1.9149	1.136	100	100	Carbohydrate	Inositol metabolism	370	573-35-3;106032-59-1	4785	259.022
	428			myo-inositol	LC/MS polar	1124	C00137	MYO-INOSITOL	892		1.31	0.3041	0.1698	0.9438	1.2361	100	100	Carbohydrate	Inositol metabolism	363	87-89-8	3506.3	225.062
	434			scyllo-inositol	LC/MS polar	32379	C06153	CPD-8050	892		1.03	0.9036	0.3594	0.952	0.9852	100	100	Carbohydrate	Inositol metabolism	100001215	488-59-5	3468	225.062
	447		Sucrose, glucose,fructose metabolism	fructose	LC/MS polar	48195	C00095	Fructose	5984		0.94	0.6516	0.2885	1.0495	0.985	100	100	Carbohydrate	Sucrose, glucose,fructose metabolism	878	57-48-7	2022.2	225.062
	451			galactonate	LC/MS polar	27719	C00880		128869		0.82	0.3775	0.1946	1.2863	1.0526	100	100	Carbohydrate	Sucrose, glucose,fructose metabolism	100001026	299-28-5	3085	195.051
	459			mannitol/sorbitol	LC/MS neg	46142	C01507	SORBITOL	5780		0.62	0.0081	0.0133	1.0816	0.6748	100	100	Carbohydrate	Sucrose, glucose,fructose metabolism	100001740		710	181.072
	474			mannose-6-phosphate	LC/MS polar	1469	C00275	MANNOSE-6P	439198		0.99	0.7904	0.3321	1.6789	1.6631	100	100	Carbohydrate	Sucrose, glucose,fructose metabolism	294	70442-25-0;104872-94-8	4510	259.022
	482			raffinose	LC/MS neg	586	C00492	CPD-1099	10542		1.2	0.3583	0.1885	0.8693	1.039	80	100	Carbohydrate	Sucrose, glucose,fructose metabolism	879	17629-30-0	978.3	503.162
	483			rhamnose	LC/MS polar	15569	C00507	L-rhamnose	25310		0.87	0.1767	0.1137	1.2387	1.0813	100	100	Carbohydrate	Sucrose, glucose,fructose metabolism	920	10030-85-0	1465.5	163.061
	491			trehalose	LC/MS polar	15573	C01083	TREHALOSE	7427		0.7	0.0558	0.0486	1.5505	1.0835	100	100	Carbohydrate	Sucrose, glucose,fructose metabolism	915	6138-23-4	3495	387.114
	492			trehalose 6-phosphate	LC/MS polar	36828	C00689	TREHALOSE-6P	122336		0.57	0.0563	0.0488	1.6404	0.9385	100	100	Carbohydrate	Sucrose, glucose,fructose metabolism	100000296	136632-28-5	5000	421.075
	512			6-phosphogluconate	LC/MS pos early	15442	C00345	CPD-2961	91493		0.66	0.065	0.054	1.1234	0.7393	100	100	Carbohydrate	Sucrose, glucose,fructose metabolism	100000341	921-62-0;53411-70-4	540	259.021
	513			gluconate	LC/MS polar	587	C00257	GLUCONATE	10690		0.99	0.6777	0.2976	0.9087	0.9035	100	100	Carbohydrate	Sucrose, glucose,fructose metabolism	338	527-07-1	2922	195.051
	518		C5 branched dibasic acid metabolism	citraconate/glutaconate	LC/MS polar	47076					0.68	0.0579	0.0496	1.1846	0.8025	100	100	Carbohydrate	C5 branched dibasic acid metabolism	100006438		2600	129.019
	524	Lipids	Free fatty acid	10-heptadecenoate (17:1n7)	LC/MS neg	33971			5312435		1.12	0.7965	0.3334	1.0371	1.1647	100	100	Lipids	Free fatty acid	100001278	29743-97-3	5555	267.233
	525			10-nonadecenoate (19:1n9)	LC/MS neg	33972			5312513		0.91	0.5301	0.2484	1.0517	0.9543	100	100	Lipids	Free fatty acid	100001277	73033-09-7	5780	295.264
	530			2-hydroxypalmitate	LC/MS neg	35675			92836		1	0.8	0.3339	0.5783	0.5761	100	100	Lipids	Free fatty acid	100001579	764-67-0	5511.2	271.228
	531			2-hydroxystearate	LC/MS neg	17945	C03045		69417		1.25	0.3649	0.1904	0.4967	0.6219	100	100	Lipids	Free fatty acid	1239	629-22-1	5695	299.259
	532			3-hydroxydecanoate	LC/MS neg	22053			26612		0.59	0.0404	0.0377	1.6133	0.9452	100	100	Lipids	Free fatty acid	100000997	5561-87-5	4634.7	187.134
	533			3-hydroxylaurate	LC/MS neg	32457			94216		0.77	0.1236	0.0861	0.8665	0.6631	100	100	Lipids	Free fatty acid	100001112	53941-38-1	5175	215.165
	534			3-hydroxymyristate	LC/MS neg	21158			16064		1.03	0.9463	0.3701	0.5548	0.5733	100	100	Lipids	Free fatty acid	100000882	3422-31-9	5335	243.197
	535			3-hydroxyoctanoate	LC/MS neg	22001			26613		0.57	0.0149	0.0188	1.5338	0.8736	100	100	Lipids	Free fatty acid	100000773	88930-08-9	3446	159.103
	536			3-hydroxypalmitate	LC/MS neg	27503			301590		1.14	0.4853	0.2336	0.3807	0.4348	100	100	Lipids	Free fatty acid	100000983	928-17-6	5476	271.228
	540			5-dodecenoate (12:1n7)	LC/MS neg	33968			5312378		0.64	0.0224	0.0252	1.7282	1.1052	100	100	Lipids	Free fatty acid	100001232	2430-94-6	5224	197.155
	544			arachidate (20:0)	LC/MS neg	1118	C06425	ARACHIDIC_ACID	10467		0.82	0.2302	0.1398	0.9686	0.7979	100	100	Lipids	Free fatty acid	893	506-30-9	6295	311.296
	545			arachidonate (20:4n6)	LC/MS neg	1110	C00219	ARACHIDONIC_ACID	444899		1.15	0.6768	0.2976	1.083	1.2494	100	100	Lipids	Free fatty acid	229	506-32-1	5535	303.233
	548			caprate (10:0)	LC/MS neg	1642	C01571	CPD-3617	2969		0.7	0.0443	0.0401	1.6026	1.1231	100	100	Lipids	Free fatty acid	888	112-37-8	5090.7	171.139
	549			caproate (6:0)	LC/MS neg	32489	C01585		8892		1.12	0.5213	0.2458	1.1308	1.2644	100	100	Lipids	Free fatty acid	926	142-62-1	2713.7	115.076
	550			caprylate (8:0)	LC/MS neg	32492	C06423	CPD-195	379		0.96	0.5192	0.2455	1.1448	1.096	100	100	Lipids	Free fatty acid	932	124-07-2	4362	143.108
	553			dihomo-linoleate (20:2n6)	LC/MS neg	17805	C16525		6439848		0.93	0.6701	0.2959	1.1107	1.0375	100	100	Lipids	Free fatty acid	1231	2091-39-6	5730	307.264
	554			dihomo-linolenate (20:3n3 or n6)	LC/MS neg	35718	C03242	CPD-8120	5280581		1.25	0.2385	0.1432	1.2709	1.5865	100	100	Lipids	Free fatty acid	100001739	17046-59-2	5596	305.249
	560			eicosenoate (20:1)	LC/MS neg	33587		CPD-12189	5282768		0.77	0.1898	0.1193	1.079	0.8263	100	100	Lipids	Free fatty acid	100001335		5950	309.28
	568			isovalerate	LC/MS neg	44656	C08262		10430		1.09	0.5609	0.2569	1.198	1.3057	100	100	Lipids	Free fatty acid	100000708	503-74-2	1564	101.061
	569			laurate (12:0)	LC/MS neg	1645	C02679	DODECANOATE	3893		0.62	0.0111	0.0155	1.1978	0.7422	100	100	Lipids	Free fatty acid	181	143-07-7	5300	199.17
	572			linoleate (18:2n6)	LC/MS neg	1105	C01595	LINOLEIC_ACID	5280450		1.09	0.898	0.3581	1.0651	1.1624	100	100	Lipids	Free fatty acid	180	60-33-3	5535	279.233
	573			linolenate [alpha or gamma; (18:3n3 or 6)]	LC/MS neg	34035	C06426	CPD-8117	5280934		1.09	0.7656	0.3246	1.0883	1.1841	100	100	Lipids	Free fatty acid	100001337		5450	277.217
	574			margarate (17:0)	LC/MS neg	1121			10465		0.9	0.4171	0.2102	0.9516	0.8531	100	100	Lipids	Free fatty acid	891	506-12-7	5731	269.249
	577			myristate (14:0)	LC/MS neg	1365	C06424	CPD-7836	11005		1.04	0.9313	0.3668	0.9248	0.9608	100	100	Lipids	Free fatty acid	519	544-63-8	5440	227.202
	578			myristoleate (14:1n5)	LC/MS neg	32418	C08322		5281119		0.79	0.1791	0.1144	1.6864	1.3347	100	100	Lipids	Free fatty acid	100001198	544-64-9	5346.9	225.186
	584			palmitate (16:0)	LC/MS neg	1336	C00249	PALMITATE	985		0.88	0.2736	0.1572	1.1289	0.9936	100	100	Lipids	Free fatty acid	424	57-10-3	5618	255.233
	585			palmitoleate (16:1n7)	LC/MS neg	33447	C08362	CPD-9245	445638		1.01	0.8677	0.3495	1.0469	1.0621	100	100	Lipids	Free fatty acid	452	373-49-9	5475	253.217
	588			pentadecanoate (15:0)	LC/MS neg	1361	C16537		13849		1.11	0.7397	0.3176	0.9589	1.064	100	100	Lipids	Free fatty acid	980	1002-84-2;10002-84-2	5521	241.217
	590			stearate (18:0)	LC/MS neg	1358	C01530	STEARIC_ACID	5281		0.83	0.2313	0.1399	0.8534	0.7115	100	100	Lipids	Free fatty acid	439	57-11-4	5872	283.264
	595			13-methylmyristate	LC/MS neg	38293			151014		1.01	0.9472	0.3701	1.1531	1.1598	100	100	Lipids	Free fatty acid	100002344	2485-71-4	5499	241.217
	598			undecanoate (11:0)	LC/MS neg	12067	C17715		8180		0.75	0.0865	0.067	1.2513	0.9373	100	100	Lipids	Free fatty acid	889	334-48-5	5219.2	185.155
	611			2-hydroxybutyrate/2-hydroxyisobutyrate	LC/MS polar	52281					0.54	0.0103	0.0153	1.7108	0.9154	100	100	Lipids	Free fatty acid	100008928		1258	103.04
	612			2-hydroxyglutarate	LC/MS pos early	37253	C02630	CPD-381	43		0.57	0.0057	0.0109	1.0793	0.6121	100	100	Lipids	Free fatty acid	100002070	40951-21-1	958	131.034
	614			oleate/vaccenate (18:1)	LC/MS neg	52285					0.89	0.3573	0.1885	1.1691	1.0361	100	100	Lipids	Free fatty acid	100008930		5655	281.249
	615			3-hydroxystearate	LC/MS neg	52938			5282907		1.18	0.441	0.2168	0.3487	0.4105	100	100	Lipids	Free fatty acid	100008933	45261-96-9	5674	299.259
	617			9-hydroxystearate	LC/MS neg	47120			9570127		1.16	0.4699	0.2282	0.3645	0.4222	100	100	Lipids	Free fatty acid	100005834	25498-28-6	5384	299.259
	618			3-hydroxybutyrate (BHBA)	LC/MS polar	542	C01089	Hydroxy-Butyrates	441		0.87	0.3743	0.1935	1.3228	1.1456	100	100	Lipids	Free fatty acid	254	625-72-9	1443.3	103.04
	622		Fatty acid amide	oleamide	LC/MS neg	32458	C19670		5283387		0.59	0.061	0.0512	0.7161	0.4249	100	100	Lipids	Fatty acid amide	1504	301-02-0	6581.5	280.265
	624			oleoyl ethanolamide	LC/MS neg	38102			5283454		0.59	0.1699	0.1103	0.6926	0.4065	100	100	Lipids	Fatty acid amide	1137	11-58-0;111-58-0	6400	324.291
	625			palmitoyl ethanolamide	LC/MS pos late	38165	C16512		4671		0.82	0.2074	0.1284	0.8337	0.684	100	100	Lipids	Fatty acid amide	1489	544-31-0	1643	300.29
	654		Fatty acid ester	15-methylpalmitate	LC/MS neg	38768			17903417		0.87	0.3075	0.1705	1.0446	0.9047	100	100	Lipids	Fatty acid ester	100002945		5695	269.249
	655			palmitoylcholine	LC/MS pos late	52944			151731		1			0.6372	0.6372	0	0	Lipids	Fatty acid ester	100009233		1482	342.337
	663		Glycerolipids	1-oleoylglycerol (18:1)	LC/MS neg	21184			5283468		1.11	0.8647	0.3495	1.7647	1.9541	100	100	Lipids	Glycerolipids	100000924	111-03-5	6500	281.249
	664			1-palmitoylglycerol (16:0)	LC/MS neg	21127			14900		0.79	0.3587	0.1885	0.8956	0.7096	100	100	Lipids	Glycerolipids	100000827	542-44-9	6400	255.233
	681			glycerol	LC/MS neg	15122	C00116	GLYCEROL	753		1.03	0.8254	0.3415	0.973	1.004	100	100	Lipids	Glycerolipids	1254	56-81-5	758	91.0401
	685			1-palmitoleoylglycerol (16:1)*	LC/MS neg	52431					1.59	0.5278	0.2481	0.8825	1.4058	100	100	Lipids	Glycerolipids	100008952		6094	253.217
	689			1-palmitoyl-3-linoleoyl-glycerol (16:0/18:2)*	LC/MS pos late	52634					0.82	0.3089	0.1706	0.5108	0.4186	100	100	Lipids	Glycerolipids	100009055		3197	610.541
	698		Phospholipids	1-oleoyl-GPC (18:1)	LC/MS pos late	48258			16081932		1.18	0.619	0.2795	1.015	1.2013	100	100	Lipids	Phospholipids	100001272	19420-56-5	1540	522.355
	699			1-oleoyl-GPE (18:1)	LC/MS pos late	35628			9547071		1.37	0.7117	0.3108	0.7431	1.0157	100	100	Lipids	Phospholipids	100001569	89576-29-4	1554	480.308
	700			1-oleoyl-GPI (18:1)*	LC/MS neg	36602					1.45	0.6494	0.2885	0.8178	1.1863	100	100	Lipids	Phospholipids	100001777		5599	597.305
	701			1-palmitoleoyl-GPC (16:1)*	LC/MS pos late	33230			24779461		2.21	0.0828	0.0657	0.4511	0.9971	100	100	Lipids	Phospholipids	100001511		1450	494.324
	703			1-palmitoyl-GPC (16:0)	LC/MS pos late	33955		2-Acylglycero-Phosphocholines	86554		1.74	0.1336	0.0915	0.7957	1.3813	100	100	Lipids	Phospholipids	100001263	17364-16-8	1525	496.34
	704			1-palmitoyl-GPE (16:0)	LC/MS pos late	35631		2-Lysophosphatidylcholines	9547069		1.45	0.5578	0.2567	0.8457	1.2243	100	100	Lipids	Phospholipids	100001567		1544	454.293
	705			1-palmitoyl-GPI (16:0)*	LC/MS neg	35305					1.13	0.9439	0.3701	0.7638	0.8604	100	100	Lipids	Phospholipids	100001655		5564	571.289
	706			1-stearoyl-GPC (18:0)	LC/MS pos late	33961			497299		1.36	0.437	0.2161	0.8157	1.1126	100	100	Lipids	Phospholipids	100001271	19420-57-6	1606	524.371
	707			1-stearoyl-GPE (18:0)	LC/MS pos late	42398			9547068		1.11	0.9078	0.3602	1.0544	1.1694	100	100	Lipids	Phospholipids	100001461	69747-55-3	1626	482.324
	717			glycerol 3-phosphate	LC/MS neg	43847	C00093	GLYCEROL-3P	754		1.09	0.7376	0.3176	1.211	1.3165	100	100	Lipids	Phospholipids	100000258	29849-82-9	613.2	171.006
	718			glycerophosphoethanolamine	LC/MS pos early	37455	C01233		123874		1.03	0.8268	0.3415	0.9617	0.9871	100	100	Lipids	Phospholipids	100001620	33049-08-0	659	216.063
	719			glycerophosphorylcholine (GPC)	LC/MS pos early	15990	C00670	SN-3-GLYCEROPHOSPHOCHOLINE	71920		0.87	0.1967	0.1227	1.1335	0.9867	100	100	Lipids	Phospholipids	100000269	28319-77-9	672	258.11
	737			1-stearoyl-GPI (18:0)	LC/MS neg	19324					0.8	0.3098	0.1706	1.0296	0.8208	100	100	Lipids	Phospholipids	100000656	796963-93-4	5794.3	599.32
	745			1-palmitoyl-GPG (16:0)*	LC/MS neg	45970			3300276		1.59	0.419	0.2106	0.6803	1.0785	100	80	Lipids	Phospholipids	100005717		5570	483.273
	752			1-oleoyl-GPS (18:1)	LC/MS neg	19260			9547099		4.44	0.059	0.05	0.2296	1.0201	80	100	Lipids	Phospholipids	100000630		5607	522.284
	754			1-palmitoyl-GPS (16:0)*	LC/MS neg	46130			9547100		1.44	0.7151	0.3115	0.6872	0.9863	100	100	Lipids	Phospholipids	100005805		5572	496.268
	758			1-stearoyl-GPS (18:0)*	LC/MS neg	45966			9547101		0.44	0.0045	0.0096	1.4599	0.6455	100	80	Lipids	Phospholipids	100004327		5800	524.299
	759			cytidine-5'-diphosphoethanolamine	LC/MS polar	34410	C00570		123727		0.17	0.0003	0.0017	3.7436	0.6487	100	100	Lipids	Phospholipids	100001407	72842-05-8	4210	445.053
	762			glycerophosphoinositol*	LC/MS neg	52307					0.6	0.0128	0.017	1.4587	0.8699	100	100	Lipids	Phospholipids	100001621	16824-65-0	630	333.059
	780			1-palmitoyl-2-oleoyl-GPE (16:0/18:1)	LC/MS pos late	19263			5283496		0.96	0.6407	0.2861	0.6959	0.6688	100	100	Lipids	Phospholipids	1526	26662-94-2	2509	718.538
	781			1-palmitoyl-2-oleoyl-GPC (16:0/18:1)	LC/MS pos late	52461			6436017		1.45	0.5392	0.2512	0.5028	0.7312	100	100	Lipids	Phospholipids	1539	26853-31-6;26853-31-6	2358	760.585
	785			1,2-dipalmitoyl-GPC (16:0/16:0)	LC/MS pos late	19130			452110		1.75	0.05	0.0443	0.5964	1.0432	100	100	Lipids	Phospholipids	100000657	63-89-8	2365	734.569
	791			1-oleoyl-2-linoleoyl-GPC (18:1/18:2)*	LC/MS pos late	52453					1.93	0.2919	0.1636	0.2526	0.4878	40	60	Lipids	Phospholipids	100008981		2165	784.585
	792			1-oleoyl-2-linoleoyl-GPE (18:1/18:2)*	LC/MS pos late	52687			9546753		1			0.4364	0.4364	0	0	Lipids	Phospholipids	100009078		2270	742.538
	795			1-palmitoyl-2-linolenoyl-GPC (16:0/18:3)*	LC/MS pos late	52684					2.64	0.0764	0.0618	0.2449	0.6456	100	100	Lipids	Phospholipids	100009076		2034	756.554
	802			1-stearoyl-2-oleoyl-GPC (18:0/18:1)	LC/MS pos late	52438					1.15	0.9996	0.3833	0.6605	0.7619	100	100	Lipids	Phospholipids	100008904	56421-10-4	2644	788.616
	803			glycerophosphoglycerol	LC/MS polar	48857	C03274		439964		0.58	0.0225	0.0252	1.658	0.9591	100	100	Lipids	Phospholipids	100001619		2430	245.043
	808			1,2-dioleoyl-GPC (18:1/18:1)*	LC/MS pos late	52457			10350317		1.57	0.5906	0.2689	0.1067	0.1674	80	40	Lipids	Phospholipids	100008905	4235-95-4	2346	786.601
	810			1-stearoyl-GPG (18:0)	LC/MS neg	34437					0.88	0.4564	0.223	0.7592	0.67	100	80	Lipids	Phospholipids	100001462		5816	511.304
	811			1-palmitoleoyl-2-linoleoyl-GPC (16:1/18:2)*	LC/MS pos late	52683					3.41	0.0605	0.051	0.186	0.6336	100	100	Lipids	Phospholipids	100009075		2003	756.554
	812			choline	LC/MS pos early	15506	C00114	CHOLINE	305		1.58	0.1024	0.0753	0.9013	1.4198	100	100	Lipids	Phospholipids	1256	67-48-1	1961	104.107
	820			1-palmitoyl-2-palmitoleoyl-GPC (16:0/16:1)*	LC/MS pos late	52470					1.62	0.2917	0.1636	0.4754	0.7693	100	100	Lipids	Phospholipids	100008984		2160	732.554
	822			2-dimethylaminoethanol	LC/MS pos early	42562					1.11	0.7776	0.328	0.9611	1.07	100	100	Lipids	Phospholipids	100001630	108-01-0	1983	90.0913
	824			1-stearoyl-2-oleoyl-GPE (18:0/18:1)	LC/MS pos late	42448					1.03	0.7753	0.3279	0.6813	0.6988	100	100	Lipids	Phospholipids	100001856		2858	746.569
	825			1,2-dioleoyl-GPE (18:1/18:1)	LC/MS pos late	52609			9546757		1.49	0.7409	0.3176	0.2587	0.3857	100	100	Lipids	Phospholipids	100008906	4004-05-01	2485	744.554
	829			1-palmitoyl-2-oleoyl-GPS (16:0/18:1)	LC/MS pos late	19261	C13880		5283499		1.28	0.559	0.2567	0.4903	0.63	100	100	Lipids	Phospholipids	1531	40290-44-6	2660	762.528
	831			2-stearoyl-GPE (18:0)*	LC/MS neg	41220					1.08	0.8408	0.3438	0.9882	1.0644	100	80	Lipids	Phospholipids	100003901		6350	480.31
	832			1,2-dipalmitoleoyl-GPC (16:1/16:1)*	LC/MS pos late	52472					3.29	0.0531	0.0468	0.2593	0.8523	100	100	Lipids	Phospholipids	100008997		1992	730.538
	833			1-palmitoleoyl-2-oleoyl-glycerol (16:1/18:1)*	LC/MS pos late	52632			9543694		0.79	0.2649	0.1538	0.4954	0.389	100	100	Lipids	Phospholipids	100009053		3035	610.541
	834			1-palmitoleoyl-2-oleoyl-GPC (16:1/18:1)*	LC/MS pos late	52458					2.5	0.0884	0.0681	0.2908	0.726	100	100	Lipids	Phospholipids	100008983		2155	758.569
	835			1-palmitoleoyl-3-oleoyl-glycerol (16:1/18:1)*	LC/MS pos late	52631					0.84	0.3189	0.1733	0.4218	0.3547	100	100	Lipids	Phospholipids	100009054		3154	610.541
	836			1-palmitoyl-2-stearoyl-GPC (16:0/18:0)	LC/MS pos late	52616					1.77	0.1887	0.1191	0.6954	1.228	100	100	Lipids	Phospholipids	100008921	59403-51-9	2653	762.601
	837			1-stearoyl-2-oleoyl-GPI (18:0/18:1)*	LC/MS polar	52726					1.01	0.8902	0.3558	0.6932	0.7035	100	100	Lipids	Phospholipids	100009181		922	863.566
	838		Choline metabolism	acetylcholine	LC/MS pos early	18790					0.83	0.2882	0.1626	0.7821	0.6467	100	100	Lipids	Choline metabolism	1749	60-32-1	2220	146.118
	839			cytidine 5'-diphosphocholine	LC/MS pos early	34418	C00307	CDP-CHOLINE	13804		0.27	8.5549e-05	0.0009	1.0304	0.2831	100	100	Lipids	Choline metabolism	1220	33818-15-4	725	489.115
	840		Sphingolipid	3-ketosphinganine	LC/MS pos late	34381	C02934	DEHYDROSPHINGANINE	631		0.69	0.0434	0.0396	0.5237	0.3637	100	100	Lipids	Sphingolipid	100001436	18944-28-0	1400	300.29
	844			phytosphingosine	LC/MS pos late	1510	C12144	PHYTOSPINGOSINE	122121		1.72	0.0057	0.0109	0.5574	0.9579	100	100	Lipids	Sphingolipid	469	554-62-1	1367	318.3
	845			sphinganine	LC/MS pos late	17769	C00836	DIHYDRO-SPHINGOSINE	3126		0.78	0.0768	0.0618	0.5664	0.439	100	100	Lipids	Sphingolipid	313	3102-56-5	1413	302.305
	846			sphingosine	LC/MS pos late	17747	C00319	SPHINGOSINE	5353955		1.27	0.1135	0.0816	0.6726	0.8546	100	100	Lipids	Sphingolipid	297	123-78-4	1393	300.29
	851			sphinganine-1-phosphate	LC/MS pos late	52605			520		0.63	0.0071	0.012	0.7966	0.5042	100	100	Lipids	Sphingolipid	100001876	19794-97-9	1431	382.272
	859		Sterols	ergosterol	LC/MS pos late	27553	C01694	ERGOSTEROL	444679		1.01	0.9563	0.3721	0.7095	0.7171	100	100	Lipids	Sterols	100001020	57-87-4	2420	379.336
	863			fucosterol	LC/MS pos late	21187	C08817	CPD-4127	5281328		1.23	0.3343	0.1792	0.5464	0.6729	100	100	Lipids	Sterols	100000930	17605-67-3	2688	395.367
	867		Fatty acid conjugate	hexanoylglycine	LC/MS neg	35436			99463		0.67	0.0464	0.0418	1.1834	0.7952	100	100	Lipids	Fatty acid conjugate	100001527	24003-67-6	2900	172.098
	869			N-palmitoyl glycine	LC/MS neg	42092			151008		1.84	0.0108	0.0155	0.3874	0.714	100	100	Lipids	Fatty acid conjugate	100003686	2441-41-0	5580	312.254
	872			acetylcarnitine	LC/MS pos early	32198	C02571		1		1.24	0.1699	0.1103	0.7456	0.9242	100	100	Lipids	Fatty acid conjugate	100000802	5080-50-2	2282	204.123
	874			N-octanoylglycine	LC/MS neg	43502			84290		0.17	0.0009	0.0034	0.9131	0.1519	100	100	Lipids	Fatty acid conjugate	100003940	14246-53-8	4335.4	200.129
	922		Fatty acid, Dicarboxylate	glutarate (pentanedioate)	LC/MS polar	396	C00489	GLUTARATE	743		0.36	0.011	0.0155	4.5869	1.6547	100	100	Lipids	Fatty acid, Dicarboxylate	339	110-94-1	2900	131.035
	931	Cofactors, Prosthetic Groups, Electron Carriers	CoA metabolism	3'-dephosphocoenzyme A	LC/MS neg	18289	C00882	DEPHOSPHO-COA	444485		1.23	0.1567	0.1042	1.0518	1.2905	100	100	Cofactors, Prosthetic Groups, Electron Carriers	CoA metabolism	100000138	3633-59-8	2013	686.142
	933			coenzyme A	LC/MS neg	46322	C00010	CO-A	317		1.01	0.9976	0.3833	1.2654	1.273	100	100	Cofactors, Prosthetic Groups, Electron Carriers	CoA metabolism	270	85-61-0;18439-24-2	1448	382.55
	934			pantothenate	LC/MS neg	1508	C00864	PANTOTHENATE	6613		1.01	0.961	0.373	0.9481	0.9532	100	100	Cofactors, Prosthetic Groups, Electron Carriers	CoA metabolism	1024	137-08-6	1498.7	218.103
	935			phosphopantetheine	LC/MS neg	15504	C01134	PANTETHEINE-P	987		1.9	0.0088	0.014	1.4897	2.8278	100	100	Cofactors, Prosthetic Groups, Electron Carriers	CoA metabolism	100000328	NA	1596.9	357.089
	938		Nicotinate and nicotinamide metabolism	adenosine 5'-diphosphoribose (ADP-ribose)	LC/MS neg	558	C00301	ADENOSINE_DIPHOSPHATE_RIBOSE	192		0.63	0.1212	0.0848	0.5495	0.3449	80	40	Cofactors, Prosthetic Groups, Electron Carriers	Nicotinate and nicotinamide metabolism	215	68414-18-6	920	558.064
	939			nicotinamide	LC/MS pos early	594	C00153	NIACINAMIDE	936		1.11	0.1786	0.1144	0.8292	0.9169	100	100	Cofactors, Prosthetic Groups, Electron Carriers	Nicotinate and nicotinamide metabolism	432	98-92-0	1942	123.055
	940			nicotinamide adenine dinucleotide (NAD+)	LC/MS neg	5278	C00003	NAD	5893		0.83	0.2021	0.1255	0.9584	0.7989	100	100	Cofactors, Prosthetic Groups, Electron Carriers	Nicotinate and nicotinamide metabolism	1310	53-84-9	1434	662.102
	943			nicotinamide adenine dinucleotide reduced (NADH)	LC/MS neg	31475	C00004	NADH	439153		2.63	0.0096	0.0147	0.5009	1.3177	100	100	Cofactors, Prosthetic Groups, Electron Carriers	Nicotinate and nicotinamide metabolism	428	58-68-4;606-68-8	1540	664.117
	944			nicotinamide ribonucleotide (NMN)	LC/MS pos early	22152	C00455	NICOTINAMIDE_NUCLEOTIDE	14180		1.31	0.0569	0.049	0.981	1.2828	100	100	Cofactors, Prosthetic Groups, Electron Carriers	Nicotinate and nicotinamide metabolism	1312	1094-61-7	766	335.064
	945			nicotinamide riboside	LC/MS pos early	33013	C03150	NICOTINAMIDE_RIBOSE	439924		2.84	0.0079	0.013	0.4298	1.2187	100	100	Cofactors, Prosthetic Groups, Electron Carriers	Nicotinate and nicotinamide metabolism	100001310	1341-23-7	2040	255.098
	946			nicotinate	LC/MS pos early	1504	C00253	NIACINE	938		3.26	0.0019	0.0052	0.6895	2.2453	100	100	Cofactors, Prosthetic Groups, Electron Carriers	Nicotinate and nicotinamide metabolism	567	59-67-6	1673	124.039
	947			nicotinate adenine dinucleotide (NAAD+)	LC/MS neg	15725		DEAMIDO-NAD	25246170		123.34	0.0016	0.0049	0.2062	25.4332	20	100	Cofactors, Prosthetic Groups, Electron Carriers	Nicotinate and nicotinamide metabolism	100000118	6450-77-7;104809-30-5	1200	663.086
	948			nicotinate ribonucleoside	LC/MS pos early	33471	C05841	NICOTINAMIDE_RIBOSE	161234		10.59	0.0033	0.0078	0.1201	1.2719	100	100	Cofactors, Prosthetic Groups, Electron Carriers	Nicotinate and nicotinamide metabolism	100001316	2625-49-2	1536	256.082
	949			trigonelline (N'-methylnicotinate)	LC/MS pos early	32401	C01004	METHYLNICOTINATE	5570		1.23	0.2513	0.1492	1.0878	1.3407	100	100	Cofactors, Prosthetic Groups, Electron Carriers	Nicotinate and nicotinamide metabolism	100001092	535-83-1	1388	138.055
	953			nicotinic acid mononucleotide (NaMN)	LC/MS polar	32461	C01185	NICOTINATE_NUCLEOTIDE	5288991		9.1	0.0308	0.0312	0.207	1.8847	80	100	Cofactors, Prosthetic Groups, Electron Carriers	Nicotinate and nicotinamide metabolism	100001058	321-02-8	4323.7	334.033
	962		Folate Metabolism	pterin	LC/MS neg	43023	C00715		73000		0.51	0.0022	0.0058	0.8881	0.4529	100	100	Cofactors, Prosthetic Groups, Electron Carriers	Folate Metabolism	100004216	22363-60-4	1370	162.042
	963		Oxidative phosphorylation	acetylphosphate	LC/MS neg	15488	C00227	ACETYL-P	186		0.86	0.4943	0.2365	0.3606	0.3102	60	20	Cofactors, Prosthetic Groups, Electron Carriers	Oxidative phosphorylation	1211	94249-01-1	600	138.98
	964			methylphosphate	LC/MS pos early	37070			13130		1.58	0.0928	0.0704	1.164	1.844	100	100	Cofactors, Prosthetic Groups, Electron Carriers	Oxidative phosphorylation	100001805	7023-27-0	544	113
	965			phosphate	LC/MS pos early	42109	C00009	Pi	1061		1.01	0.9709	0.3749	1.1457	1.1619	100	100	Cofactors, Prosthetic Groups, Electron Carriers	Oxidative phosphorylation	461	7664-38-2	576	98.9842
	968		Carnitine metabolism	carnitine	LC/MS pos early	15500	C00318	DL-CARNITINE	10917		0.88	0.3903	0.1986	0.9244	0.8126	100	100	Cofactors, Prosthetic Groups, Electron Carriers	Carnitine metabolism	100000007	461-05-2	1978	162.112
	969			deoxycarnitine	LC/MS pos early	36747	C01181		134		1.26	0.1707	0.1103	0.6656	0.8383	100	100	Cofactors, Prosthetic Groups, Electron Carriers	Carnitine metabolism	100001662	6249-56-5	2052	146.118
	970		Riboflavin and FAD metabolism	flavin adenine dinucleotide (FAD)	LC/MS neg	2134	C00016	FAD	643975		0.9	0.258	0.1515	0.9447	0.8495	100	100	Cofactors, Prosthetic Groups, Electron Carriers	Riboflavin and FAD metabolism	327	146-14-5;84366-81-4	2425	784.15
	971			riboflavin (Vitamin B2)	LC/MS pos early	1827	C00255	RIBOFLAVIN	493570		1.75	0.0742	0.0607	0.4261	0.7475	0	80	Cofactors, Prosthetic Groups, Electron Carriers	Riboflavin and FAD metabolism	500	83-88-5	2292	377.146
	972			flavin mononucleotide (FMN)	LC/MS neg	15797	C00061	FMN	710		0.91	0.4223	0.2115	0.579	0.5264	100	100	Cofactors, Prosthetic Groups, Electron Carriers	Riboflavin and FAD metabolism	100000251	130-40-5	2390	455.097
	983		Ascorbate metabolism	threonate	LC/MS polar	27738	C01620	L-THREONATE	151152		0.58	0.0288	0.0298	1.7286	1.008	100	100	Cofactors, Prosthetic Groups, Electron Carriers	Ascorbate metabolism	100001022	70753-61-6	2384	135.03
	986		Biotin metabolism	biotin	LC/MS pos early	568	C00120	BIOTIN	171548		4	0.0144	0.0183	0.5621	2.2512	80	100	Cofactors, Prosthetic Groups, Electron Carriers	Biotin metabolism	251	58-85-5	2253	245.095
	988		Thiamine metabolism	5-(2-Hydroxyethyl)-4-methylthiazole	LC/MS pos early	27673	C04294	THZ	1136		1.14	0.4242	0.2118	1.2051	1.3778	100	100	Cofactors, Prosthetic Groups, Electron Carriers	Thiamine metabolism	100000098	137-00-8	2310	144.048
	989			thiamin (Vitamin B1)	LC/MS pos early	5341	C00378	THIAMINE	1130		1.33	0.032	0.0321	0.8294	1.1013	100	100	Cofactors, Prosthetic Groups, Electron Carriers	Thiamine metabolism	873	59-43-8	3050	265.112
	991			thiamin diphosphate	LC/MS neg	35670	C00068	THIAMINE-PYROPHOSPHATE	1132		5.43	0.0003	0.0017	0.3841	2.0855	100	100	Cofactors, Prosthetic Groups, Electron Carriers	Thiamine metabolism	522	154-87-0	1195.1	423.03
	1002		Vitamin B metabolism (B6 or B12)	pyridoxal	LC/MS pos early	1651	C00250	PYRIDOXAL	1050		1.14	0.606	0.2752	0.7792	0.8903	100	100	Cofactors, Prosthetic Groups, Electron Carriers	Vitamin B metabolism (B6 or B12)	491	65-22-5	2343	168.066
	1003			pyridoxal phosphate	LC/MS pos early	5331	C00018	PYRIDOXAL_PHOSPHATE	1051		1.61	0.0434	0.0396	0.3183	0.5112	60	100	Cofactors, Prosthetic Groups, Electron Carriers	Vitamin B metabolism (B6 or B12)	492	41468-25-1	1367	248.032
	1004			pyridoxamine	LC/MS pos early	2150	C00534	PYRIDOXAMINE	1052		2	0.0042	0.009	0.7928	1.5886	100	100	Cofactors, Prosthetic Groups, Electron Carriers	Vitamin B metabolism (B6 or B12)	568	58052-48-5	2975	169.097
	1005			pyridoxate	LC/MS polar	31555	C00847		6723		0.77	0.2708	0.1567	1.3917	1.0681	100	100	Cofactors, Prosthetic Groups, Electron Carriers	Vitamin B metabolism (B6 or B12)	100001121	82-82-6	846	182.046
	1006			pyridoxine (Vitamin B6)	LC/MS pos early	608	C00314	PYRIDOXINE	1054		1.6	0.0261	0.0279	2.4114	3.849	100	100	Cofactors, Prosthetic Groups, Electron Carriers	Vitamin B metabolism (B6 or B12)	936	58-56-0	2442	170.081
	1007			pyridoxamine phosphate	LC/MS pos early	3138	C00647	PYRIDOXAMINE-5P	1053		0.8	0.0924	0.0704	1.099	0.8783	100	100	Cofactors, Prosthetic Groups, Electron Carriers	Vitamin B metabolism (B6 or B12)	493	529-96-4	1932	249.063
	1017	Nucleotide	Purine metabolism	1-methyladenine	LC/MS pos early	1527	C02216		78821		1.45	0.1335	0.0915	1.0872	1.5809	100	100	Nucleotide	Purine metabolism	54	5142-22-3	2133	150.077
	1019			2'-deoxyadenosine	LC/MS pos early	1553	C00559	DEOXYADENOSINE	13730		4.79	0.001	0.0034	0.8935	4.2792	100	100	Nucleotide	Purine metabolism	211	16373-93-6	2252	252.109
	1023			2'-O-methylguanosine	LC/MS pos early	36811	C04545	CPD0-1041			1	0.9132	0.3614	1.0048	1.0068	100	100	Nucleotide	Purine metabolism	100001713	2140-71-8	1948	298.115
	1024			7-methylguanine	LC/MS pos early	35114	C02242		11361		1.56	0.0152	0.0189	1.8337	2.852	100	100	Nucleotide	Purine metabolism	100001456	578-76-7	2175	166.072
	1027			adenine	LC/MS neg	554	C00147	ADENINE	190		0.23	0.0249	0.027	0.5795	0.1326	100	100	Nucleotide	Purine metabolism	880	73-24-5	1680	134.047
	1028			adenosine	LC/MS pos early	555	C00212	ADENOSINE	60961		1.49	0.0164	0.02	1.1351	1.6912	100	100	Nucleotide	Purine metabolism	798	58-61-7	2169	268.104
	1029			adenosine 2'-monophosphate (2'-AMP)	LC/MS neg	36815	C00946	CPD-3705	94136		1.23	0.4112	0.2079	0.6692	0.8227	100	100	Nucleotide	Purine metabolism	100001694	130-49-4	1497.7	346.056
	1030			adenosine 3',5'-cyclic monophosphate (cAMP)	LC/MS neg	2831	C00575	CAMP	6076		0.63	0.003	0.0073	0.9221	0.5852	100	100	Nucleotide	Purine metabolism	207	60-92-4	1952.2	328.045
	1031			adenosine 3'-monophosphate (3'-AMP)	LC/MS neg	35142	C01367	CPD-3706	41211		1.79	0.0258	0.0278	0.5154	0.9202	100	100	Nucleotide	Purine metabolism	100001449	84-21-9	1245	346.056
	1032			adenosine 5'-diphosphate (ADP)	LC/MS neg	3108	C00008	ADP	6022		0.72	0.1653	0.1086	0.8495	0.6113	100	100	Nucleotide	Purine metabolism	208	20398-34-9	680	426.022
	1033			adenosine 5'-monophosphate (AMP)	LC/MS neg	32342	C00020	AMP	6083		0.72	0.0292	0.0299	1.2036	0.8646	100	100	Nucleotide	Purine metabolism	209	149022-20-8	822	346.056
	1034			adenosine-2',3'-cyclic monophosphate	LC/MS neg	37467	C02353		2024		2.06	0.0019	0.0052	0.3122	0.6431	100	100	Nucleotide	Purine metabolism	72	37063-35-7	1793	328.045
	1035			N6-carbamoylthreonyladenosine	LC/MS neg	35157			161466		1.55	0.1288	0.089	0.6271	0.9714	100	100	Nucleotide	Purine metabolism	100001415	24719-82-2	2164	411.127
	1036			adenylosuccinate	LC/MS neg	18360	C03794	ADENYLOSUCC	195		0.42	0.0018	0.0052	1.4031	0.5889	100	100	Nucleotide	Purine metabolism	1303	19046-78-7	560	230.53
	1039			guanine	LC/MS neg	32352	C00242	GUANINE	764		2.49	0.0011	0.0036	1.5897	3.9512	100	100	Nucleotide	Purine metabolism	172	73-40-5	1330	150.042
	1040			guanosine	LC/MS pos early	1573	C00387	GUANOSINE	6802		1.63	0.0229	0.0255	1.3517	2.2026	100	100	Nucleotide	Purine metabolism	1099	118-00-3	1728	284.099
	1042			guanosine 5'- monophosphate (5'-GMP)	LC/MS pos early	2849	C00144	GMP	6804		0.69	0.0166	0.02	1.312	0.9016	100	100	Nucleotide	Purine metabolism	347	5550-12-09	800	364.065
	1043			guanosine-2',3'-cyclic monophosphate	LC/MS neg	37139	C06194		92823		1.69	0.0104	0.0153	0.5027	0.8502	100	100	Nucleotide	Purine metabolism	74	15718-49-7	1480	344.04
	1045			hypoxanthine	LC/MS polar	3127	C00262	HYPOXANTHINE	790		0.3	0.0123	0.0165	0.7014	0.207	100	100	Nucleotide	Purine metabolism	171	68-94-0	1515.8	135.031
	1046			inosine	LC/MS neg	1123	C00294	INOSINE	6021		0.53	0.0181	0.0213	1.2315	0.6571	100	100	Nucleotide	Purine metabolism	361	58-63-9	1602.1	267.073
	1047			inosine 5'-monophosphate (IMP)	LC/MS pos early	2133	C00130	IMP	8582		0.37	0.0331	0.033	1.303	0.4863	100	100	Nucleotide	Purine metabolism	362	4691-65-0	650	349.054
	1048			N1-methyladenosine	LC/MS pos early	15650	C02494		27476		1.32	0.3891	0.1986	0.3517	0.4639	100	100	Nucleotide	Purine metabolism	1242	15763-06-1	2120	282.12
	1051			N2,N2-dimethylguanosine	LC/MS neg	35137			92919		1.84	0.0153	0.0189	0.7696	1.4164	100	100	Nucleotide	Purine metabolism	100001412	2140-67-2	2220	310.116
	1056			xanthine	LC/MS pos early	3147	C00385	XANTHINE	1188		0.67	0.0084	0.0137	0.9516	0.6372	100	100	Nucleotide	Purine metabolism	1004	69-89-6	1032	153.041
	1057			xanthosine	LC/MS neg	15136	C01762	XANTHOSINE	64959		50.66	2.25e-06	7.213e-05	0.6916	35.0333	80	100	Nucleotide	Purine metabolism	100000299	146-80-5	1075.3	283.068
	1060			guanosine 3'-monophosphate (3'-GMP)	LC/MS neg	39786			3522		1.32	0.3739	0.1935	0.2854	0.3769	0	20	Nucleotide	Purine metabolism	100002704	117-68-0	773.9	362.051
	1063			AICA ribonucleotide	LC/MS pos early	38325	C04677	AICAR	65110		2.51	0.0978	0.0728	0.4356	1.094	0	100	Nucleotide	Purine metabolism	216	3031-94-5	797	339.07
	1065			2'-O-methyladenosine	LC/MS pos early	42607			102213		0.87	0.1482	0.0994	1.2624	1.0926	100	100	Nucleotide	Purine metabolism	100004047	2140-79-6	2375	282.12
	1067			N6-succinyladenosine	LC/MS pos early	48130					1.33	0.0473	0.0424	0.6933	0.9208	100	100	Nucleotide	Purine metabolism	100001664	4542-23-8	1930	384.115
	1068			2'-deoxyadenosine 5'-monophosphate	LC/MS neg	46333	C00360		12599		7.35	1.4384e-05	0.0002	0.3041	2.2337	40	100	Nucleotide	Purine metabolism	100000485	653-63-4	1315	330.061
	1070			guanosine 2'-monophosphate (2'-GMP)*	LC/MS neg	52442			444571		1.68	0.0154	0.0189	0.9389	1.5781	100	100	Nucleotide	Purine metabolism	100002733		1241	362.051
	1081		Pyrimidine metabolism	5-methylcytidine	LC/MS pos early	22119			92918		1.3	0.1384	0.094	0.7741	1.0085	100	100	Nucleotide	Pyrimidine metabolism	100000763	2140-61-6	2227	258.108
	1083			5-methyluridine (ribothymidine)	LC/MS neg	35136			445408		1.4	0.2782	0.1587	0.5112	0.7162	100	100	Nucleotide	Pyrimidine metabolism	100001446	1463-10-1	1778.1	257.078
	1085			cytidine	LC/MS neg	514	C00475	CYTIDINE	6175		0.43	0.0009	0.0034	1.0169	0.4356	100	100	Nucleotide	Pyrimidine metabolism	827	65-46-3	1325	242.078
	1086			cytidine 5'-monophosphate (5'-CMP)	LC/MS pos early	2372	C00055	CMP	6131		0.28	0.001	0.0034	1.5099	0.4283	100	100	Nucleotide	Pyrimidine metabolism	282	63-37-6	835	324.059
	1087			cytidine 3'-monophosphate (3'-CMP)	LC/MS polar	2959	C05822		66535		1.28	0.8834	0.3549	0.8244	1.0592	100	100	Nucleotide	Pyrimidine metabolism	105	84-52-6	4000	322.045
	1088			cytosine	LC/MS pos early	573	C00380	CYTOSINE	597		0.46	0.0024	0.0062	1.0657	0.4865	100	100	Nucleotide	Pyrimidine metabolism	881	71-30-7	2060	112.051
	1089			cytidine 2',3'-cyclic monophosphate	LC/MS neg	37465	C02354		417654		2.08	0.0134	0.0175	0.4431	0.9233	100	100	Nucleotide	Pyrimidine metabolism	73	15718-51-1	937	304.034
	1093			orotate	LC/MS polar	1505	C00295	OROTATE	967		0.18	3.5718e-05	0.0004	1.1935	0.214	100	100	Nucleotide	Pyrimidine metabolism	445	50887-69-9	1638.1	155.01
	1094			orotidine	LC/MS polar	35172	C01103	OROTIDINE-5-PHOSPHATE	92751		2.11	0.1041	0.0762	0.9549	2.0137	80	100	Nucleotide	Pyrimidine metabolism	100001416	314-50-1	2250	287.052
	1095			pseudouridine	LC/MS neg	33442	C02067		15047		1.47	0.1152	0.0824	0.7779	1.147	100	100	Nucleotide	Pyrimidine metabolism	821	1445-07-4	1100	243.062
	1096			thymidine	LC/MS neg	2183	C00214	THYMIDINE	5789		0.77	0.0767	0.0618	1.18	0.9059	100	100	Nucleotide	Pyrimidine metabolism	872	50-89-5	1963.7	241.083
	1097			thymidine 5'-monophosphate	LC/MS neg	12023	C00364	TMP	9700		0.37	0.0088	0.014	0.6577	0.2411	100	20	Nucleotide	Pyrimidine metabolism	1248	33430-62-5	883	321.049
	1099			uracil	LC/MS neg	605	C00106	URACIL	1174		1.72	0.0291	0.0299	0.5542	0.9516	100	100	Nucleotide	Pyrimidine metabolism	825	66-22-8	1086	111.02
	1100			uridine	LC/MS neg	606	C00299	URIDINE	6029		1.55	0.036	0.0349	0.908	1.41	100	100	Nucleotide	Pyrimidine metabolism	535	58-96-8	1457.6	243.062
	1101			uridine 5'-diphosphate (UDP)	LC/MS polar	5345	C00015	UDP	6031		0.58	0.2624	0.1529	0.8021	0.4634	100	100	Nucleotide	Pyrimidine metabolism	870	21931-53-3	4450	402.995
	1102			uridine 5'-monophosphate (UMP)	LC/MS neg	2856	C00105	UMP	6030		0.95	0.4753	0.23	1.1829	1.1223	100	100	Nucleotide	Pyrimidine metabolism	869	3387-36-8	627	323.029
	1103			uridine-2',3'-cyclic monophosphate	LC/MS polar	37137	C02355		439715		1.88	0.0943	0.071	0.5406	1.0156	100	100	Nucleotide	Pyrimidine metabolism	75	40632-52-8	1779.6	305.018
	1106			N-carbamoylaspartate	LC/MS polar	1594	C00438	CARBAMYUL-L-ASPARTATE	93072		0.23	0.0002	0.0015	2.4242	0.5652	100	0	Nucleotide	Pyrimidine metabolism	1108	923-37-5	3800	175.036
	1108			uridine 3'-monophosphate (3'-UMP)	LC/MS polar	39764	C01368		101543		1.49	0.5373	0.2511	0.6661	0.9896	80	100	Nucleotide	Pyrimidine metabolism	106	35170-0-7;35170-03-7	3800	323.029
	1115	Peptide	Dipeptide	valylglycine	LC/MS pos early	40475			136487		1.81	0.0065	0.0113	0.9504	1.7242	100	100	Peptide	Dipeptide	100003641	686-43-1	2444	175.108
	1129			phenylalanylalanine	LC/MS pos early	41374			6993123;5488196		1.04	0.7915	0.3321	0.8129	0.8414	100	100	Peptide	Dipeptide	100003589	3918-87-4	2909	237.123
	1131			alanylleucine	LC/MS pos early	37093			259583		0.96	0.9232	0.3645	0.5447	0.5247	100	100	Peptide	Dipeptide	100001890	1638-60-4	3055	203.139
	1146			tyrosylglycine	LC/MS neg	41375			259323		2.11	0.0026	0.0065	1.2139	2.5553	100	100	Peptide	Dipeptide	100003598	673-05-5	1635	237.088
	1148			prolylglycine	LC/MS pos early	40703			7408076;6426709		1.27	0.0589	0.05	0.9428	1.1933	100	100	Peptide	Dipeptide	100003674	2578-57-6	2136	173.092
	1155			glycylleucine	LC/MS pos early	34398	C02155		92843		1.73	0.0022	0.0058	0.9278	1.6086	100	100	Peptide	Dipeptide	100001258	869-19-2	3059	189.123
	1164			glycylvaline	LC/MS pos early	18357			97417		0.75	0.0981	0.0728	1.405	1.0583	100	100	Peptide	Dipeptide	100000487	1963-21-9	2734	175.108
	1188			leucylglycine	LC/MS pos early	40045			79070		1.44	0.0213	0.0244	1.1624	1.677	100	100	Peptide	Dipeptide	100003185	686-50-0	2778	189.123
	1206			isoleucylglycine	LC/MS pos early	40008			342532		1.06	0.6164	0.2791	1.0461	1.111	100	100	Peptide	Dipeptide	100003169	868-28-0	2719	189.123
	1214			threonylphenylalanine	LC/MS pos early	31530			4099799;4099798		1			0.2743	0.2743	0	0	Peptide	Dipeptide	100001125	16875-27-7	3077	267.134
	1225			lysylleucine	LC/MS pos early	40020			4682588		1.97	0.0041	0.0089	0.9133	1.7954	100	100	Peptide	Dipeptide	100003196	7369-79-1	3370	260.197
	1232			valylleucine	LC/MS pos early	39994			352039		0.69	0.0825	0.0657	0.7886	0.5402	100	100	Peptide	Dipeptide	100003210	22906-55-4	3138	231.17
	1256			phenylalanylglycine	LC/MS pos early	41370			98207		2.06	0.0047	0.0098	0.9446	1.9461	100	100	Peptide	Dipeptide	100003588	721-90-4	2898	223.108
	1274			valylglutamine	LC/MS pos early	42079			5253209		0.63	0.0005	0.0021	1.3353	0.8452	100	100	Peptide	Dipeptide	100003640	42854-54-6	2295	246.145
	1330			leucylglutamine*	LC/MS pos early	48189			4305457		0.68	0.1466	0.0987	0.838	0.5668	100	100	Peptide	Dipeptide	100003183		2620	260.161
	1337			tryptophylglycine	LC/MS pos early	43028			263471		1.6	0.0118	0.0161	1.2035	1.9251	100	100	Peptide	Dipeptide	100003609	7360-09-0	2930	262.119
	1342			pro-hydroxy-pro	LC/MS pos early	35127			11673055		1.15	0.1687	0.1103	0.9139	1.0504	0	100	Peptide	Dipeptide	100001167	18684-24-7	2128	229.118
	1347			histidylalanine	LC/MS pos early	42027			351667		2.81	0.0211	0.0244	0.5238	1.4715	20	80	Peptide	Dipeptide	100003542	16874-75-2	3014	227.114
	1388	Hormone metabolism	Auxin metabolism	indoleacetate	LC/MS neg	27513	C00954	INDOLE_ACETATE_AUXIN	802		0.94	0.6515	0.2885	0.7993	0.7477	100	100	Hormone metabolism	Auxin metabolism	100001034	6505-45-9	2200	174.056
	1424	Secondary metabolism	Alkaloids	harmane	LC/MS pos early	27536	C09209		5281404		1.42	0.034	0.0335	0.5002	0.7127	100	100	Secondary metabolism	Alkaloids	100000799	486-84-0	3234	183.092
	1429			tyrosol	LC/MS neg	41515	C06044		10393		0.45	0.0008	0.0033	1.2572	0.5619	100	100	Secondary metabolism	Alkaloids	100003493	501-94-0	2716	137.061
	1443		Benzenoids	benzoate	LC/MS neg	15778	C00180	BENZOATE	243		0.45	0.012	0.0161	1.6581	0.7507	100	100	Secondary metabolism	Benzenoids	100000008	65-85-0	1750	121.029
	1563		Furan metabolism	5-hydroxymethylfurfural	LC/MS neg	37429	C11101		237332		0.79	0.4527	0.2219	0.8459	0.667	100	100	Secondary metabolism	Furan metabolism	100002057	67-47-0	2000	125.024
	1565			5-hydroxymethyl-2-furoic acid	LC/MS neg	42040	C20448		80642		0.94	0.5483	0.2547	1.1386	1.0687	100	100	Secondary metabolism	Furan metabolism	100003954	6338-41-6	962	141.019
	1660		Terpenoids	mevalonate	LC/MS neg	39583	C02104	MEVALONATE	439230		0.69	0.0318	0.0321	1.1439	0.7932	100	100	Secondary metabolism	Terpenoids	30	96949-03-0	860	147.066
	1674			mevalonolactone	LC/MS pos early	48118			10428		0.63	0.0111	0.0155	1.0012	0.6316	100	100	Secondary metabolism	Terpenoids	100000772	674-26-0	1375	131.07
	1689			3-hydroxy-3-methylglutarate	LC/MS polar	531	C03761		1662		0.84	0.2494	0.1489	1.5661	1.3156	100	100	Secondary metabolism	Terpenoids	112	503-49-1	2700	161.046
	1691			3-hydroxy-3-methylglutaryl CoA	LC/MS neg	48010	C00356	3-HYDROXY-3-METHYL-GLUTARYL-COA	84		1.1	0.5533	0.2556	1.1814	1.304	100	100	Secondary metabolism	Terpenoids	37	103476-21-7	1465.1	454.571
	1701	Xenobiotics	Chemicals	hexaethylene glycol	LC/MS pos early	38133			17472		0.85	0.0865	0.067	1.0792	0.9165	100	100	Xenobiotics	Chemicals	100002317	2615-15-8	2029	283.175
	1727			pentaethylene glycol	LC/MS pos early	38158			62551		0.9	0.3891	0.1986	1.1235	1.0082	100	100	Xenobiotics	Chemicals	100002316	4792-15-8	1874	239.149
	1734			triethanolamine	LC/MS pos early	22202	C06771		7618		0.35	0.0091	0.0143	0.7954	0.2748	100	60	Xenobiotics	Chemicals	100000989	102-71-6	1963	150.112
	1737			heptaethylene glycol	LC/MS pos early	38154			79718		0.79	0.1266	0.0879	1.1527	0.9091	100	100	Xenobiotics	Chemicals	100002318	5617-32-3	2163	327.201
	1738			tetraethylene glycol	LC/MS pos early	38101			8200		0.7	0.0393	0.0373	1.1837	0.824	100	100	Xenobiotics	Chemicals	100002315	112-60-7	1662	195.123
	1739			trihydroxybutane	LC/MS neg	38636			20497		1.44	0.0341	0.0335	0.6989	1.0097	100	100	Xenobiotics	Chemicals	100002193	4435-50-1	925	105.056
	1749			octaethylene glycol	LC/MS pos early	38155			78798		0.83	0.1907	0.1194	1.1203	0.9353	100	100	Xenobiotics	Chemicals	100002319	5117-19-1	2289	371.228
